# Supplementary material for: Spatial compartmentalization at the nuclear periphery characterized by genome-wide mapping
Source: BMC Genomics. 2013 Aug 30;14:591. doi: 10.1186/1471-2164-14-591 (PMC3849850; doi:10.1186/1471-2164-14-591)
Supplement: Additional file 1: Table S1 — Genomic coordinates of identified sLAD regions and non-sLAD regions in MEFs. Table S2. Genomic coordinates of identified sLAD regions and non-sLAD regions in myoblasts. Table S3. The list of sLAD genes and non-sLAD genes in MEFs and myoblasts. Table S4. Comparison of myoblast and MEF gene expression states within common sLADs and cell type-specific sLADs. [file 1471-2164-14-591-S1.xlsx]

## Sheet: MEFs
Table S1. Genomic coordinates of identified sLAD regions and non-sLAD regions in MEFs. The remaining of the genome are "undetermined regions".
chrom	start	end	status
chr1	2998000	3006000	non-sLAD
chr1	3010000	3030000	non-sLAD
chr1	3034000	3038000	non-sLAD
chr1	3038000	3042000	sLAD
chr1	3042000	3044000	non-sLAD
chr1	3050000	3062000	non-sLAD
chr1	3062000	3076000	sLAD
chr1	3076000	3084000	non-sLAD
chr1	3084000	3126000	sLAD
chr1	3126000	3128000	non-sLAD
chr1	3130000	3134000	non-sLAD
chr1	3136000	3142000	non-sLAD
chr1	3146000	3154000	non-sLAD
chr1	3154000	3166000	sLAD
chr1	3166000	3174000	non-sLAD
chr1	3174000	3220000	sLAD
chr1	3220000	3228000	non-sLAD
chr1	3232000	3236000	non-sLAD
chr1	3236000	3260000	sLAD
chr1	3260000	3266000	non-sLAD
chr1	3268000	3272000	non-sLAD
chr1	3272000	3292000	sLAD
chr1	3296000	3300000	non-sLAD
chr1	3300000	3326000	sLAD
chr1	3326000	3336000	non-sLAD
chr1	3340000	3602000	sLAD
chr1	3602000	3608000	non-sLAD
chr1	3610000	3612000	non-sLAD
chr1	3612000	3684000	sLAD
chr1	3684000	3692000	non-sLAD
chr1	3692000	3720000	sLAD
chr1	3720000	3732000	non-sLAD
chr1	3732000	3788000	sLAD
chr1	3788000	3790000	non-sLAD
chr1	3792000	3818000	non-sLAD
chr1	3820000	3824000	non-sLAD
chr1	3824000	3834000	sLAD
chr1	3834000	3846000	non-sLAD
chr1	3846000	3870000	sLAD
chr1	3870000	3882000	non-sLAD
chr1	3882000	3966000	sLAD
chr1	3966000	3978000	non-sLAD
chr1	3978000	4060000	sLAD
chr1	4060000	4062000	non-sLAD
chr1	4066000	4070000	non-sLAD
chr1	4074000	4076000	non-sLAD
chr1	4076000	4166000	sLAD
chr1	4166000	4178000	non-sLAD
chr1	4184000	4186000	non-sLAD
chr1	4186000	4220000	sLAD
chr1	4220000	4230000	non-sLAD
chr1	4230000	4238000	sLAD
chr1	4238000	4240000	non-sLAD
chr1	4244000	4246000	non-sLAD
chr1	4246000	4302000	sLAD
chr1	4302000	4336000	non-sLAD
chr1	4336000	4426000	sLAD
chr1	4426000	4432000	non-sLAD
chr1	4436000	4438000	non-sLAD
chr1	4438000	4540000	sLAD
chr1	4540000	4548000	non-sLAD
chr1	4556000	4558000	non-sLAD
chr1	4558000	4698000	sLAD
chr1	4698000	4706000	non-sLAD
chr1	4706000	4734000	sLAD
chr1	4734000	4778000	non-sLAD
chr1	4780000	4926000	non-sLAD
chr1	4926000	4936000	sLAD
chr1	4936000	4938000	non-sLAD
chr1	4940000	5026000	non-sLAD
chr1	5030000	5048000	non-sLAD
chr1	5050000	5068000	non-sLAD
chr1	5072000	5100000	non-sLAD
chr1	5104000	5164000	non-sLAD
chr1	5164000	5178000	sLAD
chr1	5178000	5180000	non-sLAD
chr1	5184000	5186000	non-sLAD
chr1	5186000	5336000	sLAD
chr1	5336000	5342000	non-sLAD
chr1	5346000	5352000	non-sLAD
chr1	5352000	5412000	sLAD
chr1	5412000	5414000	non-sLAD
chr1	5418000	5420000	non-sLAD
chr1	5426000	5462000	sLAD
chr1	5464000	5474000	non-sLAD
chr1	5474000	5622000	sLAD
chr1	5622000	5626000	non-sLAD
chr1	5628000	5632000	non-sLAD
chr1	5632000	5980000	sLAD
chr1	5980000	5984000	non-sLAD
chr1	5988000	5998000	non-sLAD
chr1	5998000	6110000	sLAD
chr1	6110000	6122000	non-sLAD
chr1	6122000	6134000	sLAD
chr1	6134000	6136000	non-sLAD
chr1	6140000	6160000	non-sLAD
chr1	6162000	6166000	non-sLAD
chr1	6166000	6182000	sLAD
chr1	6182000	6288000	non-sLAD
chr1	6292000	6324000	non-sLAD
chr1	6328000	6422000	non-sLAD
chr1	6426000	6436000	non-sLAD
chr1	6436000	6502000	sLAD
chr1	6502000	6506000	non-sLAD
chr1	6508000	6514000	non-sLAD
chr1	6514000	6552000	sLAD
chr1	6552000	6554000	non-sLAD
chr1	6558000	6562000	non-sLAD
chr1	6562000	6602000	sLAD
chr1	6602000	6610000	non-sLAD
chr1	6610000	6902000	sLAD
chr1	6902000	6908000	non-sLAD
chr1	6912000	6916000	non-sLAD
chr1	6916000	6938000	sLAD
chr1	6940000	6948000	non-sLAD
chr1	6948000	6996000	sLAD
chr1	6996000	7006000	non-sLAD
chr1	7006000	7026000	sLAD
chr1	7026000	7034000	non-sLAD
chr1	7034000	7050000	sLAD
chr1	7050000	7070000	non-sLAD
chr1	7076000	7182000	non-sLAD
chr1	7186000	7222000	sLAD
chr1	7226000	7230000	non-sLAD
chr1	7232000	7270000	sLAD
chr1	7270000	7272000	non-sLAD
chr1	7278000	7292000	non-sLAD
chr1	7294000	7298000	non-sLAD
chr1	7298000	7320000	sLAD
chr1	7324000	7328000	non-sLAD
chr1	7328000	7334000	sLAD
chr1	7334000	7340000	non-sLAD
chr1	7342000	7356000	non-sLAD
chr1	7358000	7382000	non-sLAD
chr1	7384000	7402000	non-sLAD
chr1	7402000	7420000	sLAD
chr1	7420000	7430000	non-sLAD
chr1	7430000	7462000	sLAD
chr1	7462000	7468000	non-sLAD
chr1	7478000	7522000	sLAD
chr1	7522000	7540000	non-sLAD
chr1	7540000	7590000	sLAD
chr1	7590000	7600000	non-sLAD
chr1	7602000	7606000	non-sLAD
chr1	7610000	7654000	non-sLAD
chr1	7654000	7692000	sLAD
chr1	7692000	7696000	non-sLAD
chr1	7700000	7702000	non-sLAD
chr1	7704000	7712000	non-sLAD
chr1	7712000	7728000	sLAD
chr1	7728000	7738000	non-sLAD
chr1	7738000	7800000	sLAD
chr1	7800000	7802000	non-sLAD
chr1	7804000	7808000	non-sLAD
chr1	7808000	7820000	sLAD
chr1	7820000	7834000	non-sLAD
chr1	7840000	7842000	non-sLAD
chr1	7842000	7862000	sLAD
chr1	7862000	7872000	non-sLAD
chr1	7878000	7920000	non-sLAD
chr1	7926000	7934000	non-sLAD
chr1	7940000	7958000	non-sLAD
chr1	7958000	7964000	sLAD
chr1	7964000	7984000	non-sLAD
chr1	7990000	7992000	non-sLAD
chr1	7992000	8014000	sLAD
chr1	8014000	8016000	non-sLAD
chr1	8022000	8054000	sLAD
chr1	8054000	8064000	non-sLAD
chr1	8064000	8080000	sLAD
chr1	8080000	8088000	non-sLAD
chr1	8088000	8102000	sLAD
chr1	8108000	8116000	non-sLAD
chr1	8120000	8124000	non-sLAD
chr1	8126000	8134000	non-sLAD
chr1	8134000	8158000	sLAD
chr1	8158000	8166000	non-sLAD
chr1	8166000	8180000	sLAD
chr1	8186000	8194000	non-sLAD
chr1	8194000	8198000	sLAD
chr1	8198000	8200000	non-sLAD
chr1	8212000	8226000	non-sLAD
chr1	8230000	8240000	non-sLAD
chr1	8246000	8298000	sLAD
chr1	8298000	8306000	non-sLAD
chr1	8306000	8318000	sLAD
chr1	8318000	8326000	non-sLAD
chr1	8326000	8356000	sLAD
chr1	8356000	8368000	non-sLAD
chr1	8368000	8380000	sLAD
chr1	8380000	8388000	non-sLAD
chr1	8388000	8494000	sLAD
chr1	8494000	8502000	non-sLAD
chr1	8504000	8510000	non-sLAD
chr1	8512000	8514000	non-sLAD
chr1	8516000	8528000	sLAD
chr1	8528000	8536000	non-sLAD
chr1	8536000	8618000	sLAD
chr1	8618000	8620000	non-sLAD
chr1	8630000	8650000	non-sLAD
chr1	8652000	8656000	non-sLAD
chr1	8660000	8676000	sLAD
chr1	8676000	8680000	non-sLAD
chr1	8684000	8690000	non-sLAD
chr1	8692000	8696000	non-sLAD
chr1	8712000	8716000	non-sLAD
chr1	8722000	8732000	non-sLAD
chr1	8734000	8762000	non-sLAD
chr1	8764000	8778000	non-sLAD
chr1	8780000	8784000	non-sLAD
chr1	8784000	8880000	sLAD
chr1	8880000	8882000	non-sLAD
chr1	8884000	8890000	non-sLAD
chr1	8890000	8958000	sLAD
chr1	8958000	8966000	non-sLAD
chr1	8966000	9030000	sLAD
chr1	9034000	9036000	non-sLAD
chr1	9040000	9050000	non-sLAD
chr1	9054000	9056000	non-sLAD
chr1	9056000	9084000	sLAD
chr1	9084000	9092000	non-sLAD
chr1	9092000	9124000	sLAD
chr1	9124000	9132000	non-sLAD
chr1	9132000	9222000	sLAD
chr1	9228000	9232000	non-sLAD
chr1	9236000	9262000	sLAD
chr1	9262000	9272000	non-sLAD
chr1	9272000	9354000	sLAD
chr1	9354000	9364000	non-sLAD
chr1	9364000	9432000	sLAD
chr1	9432000	9458000	non-sLAD
chr1	9458000	9472000	sLAD
chr1	9472000	9476000	non-sLAD
chr1	9478000	9486000	non-sLAD
chr1	9486000	9528000	sLAD
chr1	9528000	9578000	non-sLAD
chr1	9578000	9612000	sLAD
chr1	9612000	9806000	non-sLAD
chr1	9806000	9856000	sLAD
chr1	9856000	9864000	non-sLAD
chr1	9864000	9884000	sLAD
chr1	9884000	10242000	non-sLAD
chr1	10244000	10272000	non-sLAD
chr1	10272000	10326000	sLAD
chr1	10326000	10362000	non-sLAD
chr1	10362000	10372000	sLAD
chr1	10372000	10374000	non-sLAD
chr1	10380000	10412000	non-sLAD
chr1	10414000	10424000	non-sLAD
chr1	10428000	10432000	non-sLAD
chr1	10432000	10452000	sLAD
chr1	10452000	10520000	non-sLAD
chr1	10524000	10526000	non-sLAD
chr1	10526000	10556000	sLAD
chr1	10556000	10594000	non-sLAD
chr1	10594000	10604000	sLAD
chr1	10604000	10680000	non-sLAD
chr1	10682000	10720000	non-sLAD
chr1	10726000	10758000	non-sLAD
chr1	10758000	10776000	sLAD
chr1	10776000	10778000	non-sLAD
chr1	10782000	10784000	non-sLAD
chr1	10784000	10844000	sLAD
chr1	10844000	10874000	non-sLAD
chr1	10878000	10880000	non-sLAD
chr1	10886000	10900000	non-sLAD
chr1	10902000	10962000	non-sLAD
chr1	10974000	11020000	non-sLAD
chr1	11022000	11060000	non-sLAD
chr1	11064000	11118000	non-sLAD
chr1	11122000	11204000	non-sLAD
chr1	11204000	11222000	sLAD
chr1	11222000	11234000	non-sLAD
chr1	11234000	11322000	sLAD
chr1	11322000	11330000	non-sLAD
chr1	11330000	11352000	sLAD
chr1	11352000	11358000	non-sLAD
chr1	11360000	11362000	non-sLAD
chr1	11362000	11470000	sLAD
chr1	11470000	11478000	non-sLAD
chr1	11478000	11562000	sLAD
chr1	11562000	11570000	non-sLAD
chr1	11570000	11598000	sLAD
chr1	11598000	11606000	non-sLAD
chr1	11616000	11620000	non-sLAD
chr1	11620000	11650000	sLAD
chr1	11650000	11664000	non-sLAD
chr1	11670000	11682000	non-sLAD
chr1	11682000	11696000	sLAD
chr1	11696000	11706000	non-sLAD
chr1	11710000	11714000	non-sLAD
chr1	11720000	11726000	non-sLAD
chr1	11726000	11766000	sLAD
chr1	11766000	11768000	non-sLAD
chr1	11772000	11774000	non-sLAD
chr1	11774000	11796000	sLAD
chr1	11800000	11804000	non-sLAD
chr1	11804000	11838000	sLAD
chr1	11838000	11840000	non-sLAD
chr1	11842000	11844000	non-sLAD
chr1	11850000	11852000	non-sLAD
chr1	11852000	11862000	sLAD
chr1	11862000	11878000	non-sLAD
chr1	11884000	11886000	non-sLAD
chr1	11886000	11904000	sLAD
chr1	11904000	11910000	non-sLAD
chr1	11922000	11934000	sLAD
chr1	11934000	11938000	non-sLAD
chr1	11940000	11942000	non-sLAD
chr1	11942000	11948000	sLAD
chr1	11948000	11956000	non-sLAD
chr1	11956000	12024000	sLAD
chr1	12024000	12032000	non-sLAD
chr1	12032000	12064000	sLAD
chr1	12064000	12066000	non-sLAD
chr1	12072000	12094000	sLAD
chr1	12094000	12102000	non-sLAD
chr1	12102000	12144000	sLAD
chr1	12144000	12152000	non-sLAD
chr1	12152000	12170000	sLAD
chr1	12170000	12178000	non-sLAD
chr1	12178000	12208000	sLAD
chr1	12214000	12218000	non-sLAD
chr1	12218000	12254000	sLAD
chr1	12254000	12256000	non-sLAD
chr1	12260000	12262000	non-sLAD
chr1	12262000	12520000	sLAD
chr1	12520000	12528000	non-sLAD
chr1	12528000	12586000	sLAD
chr1	12590000	12596000	non-sLAD
chr1	12596000	12610000	sLAD
chr1	12610000	12644000	non-sLAD
chr1	12644000	12652000	sLAD
chr1	12652000	12654000	non-sLAD
chr1	12658000	12660000	non-sLAD
chr1	12660000	12738000	sLAD
chr1	12738000	12750000	non-sLAD
chr1	12750000	12810000	sLAD
chr1	12810000	12822000	non-sLAD
chr1	12822000	12886000	sLAD
chr1	12886000	12894000	non-sLAD
chr1	12894000	13020000	sLAD
chr1	13020000	13046000	non-sLAD
chr1	13046000	13088000	sLAD
chr1	13088000	13198000	non-sLAD
chr1	13204000	13464000	non-sLAD
chr1	13474000	13498000	non-sLAD
chr1	13500000	13542000	non-sLAD
chr1	13546000	13584000	non-sLAD
chr1	13584000	13600000	sLAD
chr1	13600000	13662000	non-sLAD
chr1	13662000	13696000	sLAD
chr1	13696000	13722000	non-sLAD
chr1	13730000	13748000	sLAD
chr1	13748000	13754000	non-sLAD
chr1	13760000	13784000	non-sLAD
chr1	13784000	13798000	sLAD
chr1	13798000	13804000	non-sLAD
chr1	13810000	13816000	non-sLAD
chr1	13816000	13874000	sLAD
chr1	13874000	13882000	non-sLAD
chr1	13886000	13888000	non-sLAD
chr1	13888000	14018000	sLAD
chr1	14018000	14020000	non-sLAD
chr1	14024000	14026000	non-sLAD
chr1	14026000	14070000	sLAD
chr1	14070000	14076000	non-sLAD
chr1	14080000	14104000	non-sLAD
chr1	14110000	14120000	non-sLAD
chr1	14122000	14126000	non-sLAD
chr1	14126000	14152000	sLAD
chr1	14152000	14166000	non-sLAD
chr1	14166000	14200000	sLAD
chr1	14200000	14358000	non-sLAD
chr1	14358000	14376000	sLAD
chr1	14376000	14378000	non-sLAD
chr1	14380000	14386000	non-sLAD
chr1	14386000	14412000	sLAD
chr1	14412000	14438000	non-sLAD
chr1	14442000	14466000	non-sLAD
chr1	14472000	14530000	non-sLAD
chr1	14530000	14554000	sLAD
chr1	14554000	14570000	non-sLAD
chr1	14570000	14594000	sLAD
chr1	14594000	14606000	non-sLAD
chr1	14606000	14792000	sLAD
chr1	14792000	14802000	non-sLAD
chr1	14802000	15010000	sLAD
chr1	15010000	15012000	non-sLAD
chr1	15016000	15018000	non-sLAD
chr1	15018000	15054000	sLAD
chr1	15054000	15074000	non-sLAD
chr1	15080000	15082000	non-sLAD
chr1	15082000	15256000	sLAD
chr1	15256000	15266000	non-sLAD
chr1	15266000	15452000	sLAD
chr1	15452000	15460000	non-sLAD
chr1	15460000	15498000	sLAD
chr1	15498000	15512000	non-sLAD
chr1	15518000	15520000	non-sLAD
chr1	15520000	15690000	sLAD
chr1	15690000	15698000	non-sLAD
chr1	15698000	15718000	sLAD
chr1	15718000	15728000	non-sLAD
chr1	15734000	15736000	non-sLAD
chr1	15736000	15750000	sLAD
chr1	15750000	15752000	non-sLAD
chr1	15756000	15758000	non-sLAD
chr1	15758000	15780000	sLAD
chr1	15780000	15866000	non-sLAD
chr1	15866000	15936000	sLAD
chr1	15936000	15940000	non-sLAD
chr1	15946000	15950000	non-sLAD
chr1	15950000	16020000	sLAD
chr1	16020000	16022000	non-sLAD
chr1	16026000	16060000	non-sLAD
chr1	16064000	16154000	non-sLAD
chr1	16160000	16298000	non-sLAD
chr1	16300000	16412000	non-sLAD
chr1	16416000	16440000	non-sLAD
chr1	16442000	16444000	non-sLAD
chr1	16448000	16466000	non-sLAD
chr1	16468000	16614000	non-sLAD
chr1	16616000	16700000	non-sLAD
chr1	16704000	16720000	non-sLAD
chr1	16722000	16730000	non-sLAD
chr1	16734000	16772000	non-sLAD
chr1	16772000	16788000	sLAD
chr1	16788000	16798000	non-sLAD
chr1	16798000	16858000	sLAD
chr1	16858000	16862000	non-sLAD
chr1	16866000	16872000	non-sLAD
chr1	16872000	16882000	sLAD
chr1	16882000	16884000	non-sLAD
chr1	16888000	16906000	non-sLAD
chr1	16906000	16926000	sLAD
chr1	16926000	16928000	non-sLAD
chr1	16932000	16938000	non-sLAD
chr1	16942000	16946000	non-sLAD
chr1	16946000	17018000	sLAD
chr1	17018000	17026000	non-sLAD
chr1	17026000	17060000	sLAD
chr1	17060000	17068000	non-sLAD
chr1	17070000	17124000	sLAD
chr1	17124000	17130000	non-sLAD
chr1	17132000	17134000	non-sLAD
chr1	17134000	17206000	sLAD
chr1	17206000	17214000	non-sLAD
chr1	17216000	17240000	non-sLAD
chr1	17240000	17252000	sLAD
chr1	17252000	17262000	non-sLAD
chr1	17262000	17276000	sLAD
chr1	17276000	17280000	non-sLAD
chr1	17284000	17288000	non-sLAD
chr1	17290000	17314000	sLAD
chr1	17314000	17318000	non-sLAD
chr1	17324000	17326000	non-sLAD
chr1	17326000	17330000	sLAD
chr1	17330000	17338000	non-sLAD
chr1	17338000	17372000	sLAD
chr1	17380000	17384000	non-sLAD
chr1	17384000	17456000	sLAD
chr1	17456000	17458000	non-sLAD
chr1	17470000	17492000	non-sLAD
chr1	17492000	17518000	sLAD
chr1	17518000	17582000	non-sLAD
chr1	17584000	17626000	non-sLAD
chr1	17626000	17670000	sLAD
chr1	17676000	17690000	non-sLAD
chr1	17694000	17710000	non-sLAD
chr1	17710000	17888000	sLAD
chr1	17894000	17896000	non-sLAD
chr1	17896000	17906000	sLAD
chr1	17912000	17914000	non-sLAD
chr1	17914000	17926000	sLAD
chr1	17926000	17936000	non-sLAD
chr1	17936000	17944000	sLAD
chr1	17952000	17956000	non-sLAD
chr1	17956000	18052000	sLAD
chr1	18052000	18068000	non-sLAD
chr1	18076000	18100000	non-sLAD
chr1	18102000	18106000	non-sLAD
chr1	18106000	18136000	sLAD
chr1	18136000	18148000	non-sLAD
chr1	18148000	18204000	sLAD
chr1	18204000	18216000	non-sLAD
chr1	18216000	18238000	sLAD
chr1	18238000	18244000	non-sLAD
chr1	18246000	18334000	sLAD
chr1	18334000	18342000	non-sLAD
chr1	18342000	18424000	sLAD
chr1	18424000	18440000	non-sLAD
chr1	18442000	18464000	non-sLAD
chr1	18470000	18474000	non-sLAD
chr1	18474000	18504000	sLAD
chr1	18504000	18508000	non-sLAD
chr1	18512000	18528000	non-sLAD
chr1	18534000	18542000	non-sLAD
chr1	18542000	18576000	sLAD
chr1	18576000	18584000	non-sLAD
chr1	18584000	18616000	sLAD
chr1	18616000	18624000	non-sLAD
chr1	18626000	18644000	non-sLAD
chr1	18646000	18650000	non-sLAD
chr1	18654000	18658000	non-sLAD
chr1	18658000	18690000	sLAD
chr1	18690000	18698000	non-sLAD
chr1	18698000	18746000	sLAD
chr1	18746000	18754000	non-sLAD
chr1	18754000	18792000	sLAD
chr1	18792000	18806000	non-sLAD
chr1	18810000	18814000	non-sLAD
chr1	18814000	18818000	sLAD
chr1	18818000	18826000	non-sLAD
chr1	18826000	18862000	sLAD
chr1	18862000	18864000	non-sLAD
chr1	18872000	18890000	non-sLAD
chr1	18890000	19040000	sLAD
chr1	19040000	19052000	non-sLAD
chr1	19052000	19116000	sLAD
chr1	19122000	19126000	non-sLAD
chr1	19126000	19192000	sLAD
chr1	19192000	19228000	non-sLAD
chr1	19228000	19262000	sLAD
chr1	19262000	19270000	non-sLAD
chr1	19270000	19304000	sLAD
chr1	19304000	19312000	non-sLAD
chr1	19312000	19362000	sLAD
chr1	19370000	19372000	non-sLAD
chr1	19372000	19380000	sLAD
chr1	19380000	19390000	non-sLAD
chr1	19394000	19396000	non-sLAD
chr1	19396000	19404000	sLAD
chr1	19404000	19426000	non-sLAD
chr1	19430000	19434000	non-sLAD
chr1	19440000	19442000	non-sLAD
chr1	19442000	19474000	sLAD
chr1	19474000	19498000	non-sLAD
chr1	19498000	19520000	sLAD
chr1	19520000	19530000	non-sLAD
chr1	19530000	19586000	sLAD
chr1	19586000	19614000	non-sLAD
chr1	19618000	19620000	non-sLAD
chr1	19620000	19668000	sLAD
chr1	19668000	19678000	non-sLAD
chr1	19682000	19684000	non-sLAD
chr1	19684000	19694000	sLAD
chr1	19694000	19698000	non-sLAD
chr1	19702000	19712000	non-sLAD
chr1	19714000	19718000	non-sLAD
chr1	19718000	19790000	sLAD
chr1	19794000	19814000	non-sLAD
chr1	19814000	19828000	sLAD
chr1	19828000	19830000	non-sLAD
chr1	19834000	19836000	non-sLAD
chr1	19836000	19978000	sLAD
chr1	19978000	19986000	non-sLAD
chr1	19988000	19990000	non-sLAD
chr1	19990000	20012000	sLAD
chr1	20012000	20014000	non-sLAD
chr1	20018000	20030000	non-sLAD
chr1	20032000	20042000	non-sLAD
chr1	20044000	20046000	non-sLAD
chr1	20046000	20070000	sLAD
chr1	20070000	20076000	non-sLAD
chr1	20080000	20084000	non-sLAD
chr1	20084000	20216000	sLAD
chr1	20216000	20220000	non-sLAD
chr1	20224000	20226000	non-sLAD
chr1	20226000	20280000	sLAD
chr1	20280000	20306000	non-sLAD
chr1	20310000	20312000	non-sLAD
chr1	20312000	20382000	sLAD
chr1	20382000	20390000	non-sLAD
chr1	20390000	20422000	sLAD
chr1	20422000	20424000	non-sLAD
chr1	20428000	20430000	non-sLAD
chr1	20430000	20474000	sLAD
chr1	20474000	20478000	non-sLAD
chr1	20482000	20484000	non-sLAD
chr1	20484000	20504000	sLAD
chr1	20504000	20512000	non-sLAD
chr1	20512000	20536000	sLAD
chr1	20536000	20544000	non-sLAD
chr1	20544000	20562000	sLAD
chr1	20562000	20566000	non-sLAD
chr1	20570000	20572000	non-sLAD
chr1	20572000	20584000	sLAD
chr1	20584000	20634000	non-sLAD
chr1	20638000	20642000	non-sLAD
chr1	20642000	20648000	sLAD
chr1	20648000	20676000	non-sLAD
chr1	20676000	20690000	sLAD
chr1	20690000	20696000	non-sLAD
chr1	20698000	20700000	non-sLAD
chr1	20702000	20756000	sLAD
chr1	20756000	20760000	non-sLAD
chr1	20762000	20954000	non-sLAD
chr1	20956000	21008000	non-sLAD
chr1	21010000	21106000	non-sLAD
chr1	21112000	21126000	non-sLAD
chr1	21128000	21160000	non-sLAD
chr1	21162000	21186000	non-sLAD
chr1	21192000	21212000	non-sLAD
chr1	21212000	21258000	sLAD
chr1	21258000	21266000	non-sLAD
chr1	21268000	21288000	non-sLAD
chr1	21290000	21328000	sLAD
chr1	21328000	21340000	non-sLAD
chr1	21342000	21374000	non-sLAD
chr1	21374000	21428000	sLAD
chr1	21428000	21436000	non-sLAD
chr1	21436000	21562000	sLAD
chr1	21562000	21570000	non-sLAD
chr1	21578000	21580000	non-sLAD
chr1	21580000	21798000	sLAD
chr1	21798000	21808000	non-sLAD
chr1	21808000	21944000	sLAD
chr1	21944000	21952000	non-sLAD
chr1	21952000	21984000	sLAD
chr1	21984000	21986000	non-sLAD
chr1	21992000	21994000	non-sLAD
chr1	21994000	22002000	sLAD
chr1	22006000	22010000	non-sLAD
chr1	22010000	22068000	sLAD
chr1	22068000	22072000	non-sLAD
chr1	22074000	22076000	non-sLAD
chr1	22076000	22142000	sLAD
chr1	22142000	22144000	non-sLAD
chr1	22154000	22156000	non-sLAD
chr1	22156000	22348000	sLAD
chr1	22348000	22356000	non-sLAD
chr1	22356000	22424000	sLAD
chr1	22472000	22474000	non-sLAD
chr1	22474000	22486000	sLAD
chr1	22486000	22524000	non-sLAD
chr1	22524000	22562000	sLAD
chr1	22562000	22570000	non-sLAD
chr1	22570000	22604000	sLAD
chr1	22604000	22614000	non-sLAD
chr1	22614000	22644000	sLAD
chr1	22644000	22654000	non-sLAD
chr1	22654000	22706000	sLAD
chr1	22706000	22714000	non-sLAD
chr1	22714000	22786000	sLAD
chr1	22786000	22794000	non-sLAD
chr1	22794000	22842000	sLAD
chr1	22842000	22850000	non-sLAD
chr1	22850000	22874000	sLAD
chr1	22874000	22876000	non-sLAD
chr1	22880000	22882000	non-sLAD
chr1	22882000	22924000	sLAD
chr1	22928000	22932000	non-sLAD
chr1	22932000	23142000	sLAD
chr1	23142000	23150000	non-sLAD
chr1	23150000	23184000	sLAD
chr1	23184000	23304000	non-sLAD
chr1	23314000	23330000	non-sLAD
chr1	23332000	23396000	non-sLAD
chr1	23396000	23442000	sLAD
chr1	23442000	23450000	non-sLAD
chr1	23450000	23470000	sLAD
chr1	23470000	23478000	non-sLAD
chr1	23478000	23562000	sLAD
chr1	23562000	23568000	non-sLAD
chr1	23570000	23592000	non-sLAD
chr1	23592000	23620000	sLAD
chr1	23620000	23622000	non-sLAD
chr1	23626000	23628000	non-sLAD
chr1	23628000	23670000	sLAD
chr1	23670000	23672000	non-sLAD
chr1	23676000	23678000	non-sLAD
chr1	23678000	23728000	sLAD
chr1	23728000	23732000	non-sLAD
chr1	23738000	23768000	sLAD
chr1	23768000	23790000	non-sLAD
chr1	23792000	23796000	non-sLAD
chr1	23796000	23820000	sLAD
chr1	23820000	23894000	non-sLAD
chr1	23898000	24074000	non-sLAD
chr1	24076000	24082000	non-sLAD
chr1	24088000	24154000	non-sLAD
chr1	24156000	24162000	non-sLAD
chr1	24162000	24184000	sLAD
chr1	24184000	24192000	non-sLAD
chr1	24192000	24242000	sLAD
chr1	24242000	24254000	non-sLAD
chr1	24254000	24344000	sLAD
chr1	24344000	24348000	non-sLAD
chr1	24350000	24356000	non-sLAD
chr1	24356000	24376000	sLAD
chr1	24376000	24378000	non-sLAD
chr1	24380000	24384000	non-sLAD
chr1	24384000	24462000	sLAD
chr1	24462000	24470000	non-sLAD
chr1	24470000	24498000	sLAD
chr1	24498000	24504000	non-sLAD
chr1	24508000	24510000	non-sLAD
chr1	24510000	24552000	sLAD
chr1	24552000	24560000	non-sLAD
chr1	24560000	24608000	sLAD
chr1	24608000	24616000	non-sLAD
chr1	24616000	24638000	sLAD
chr1	24638000	24648000	non-sLAD
chr1	24652000	24688000	non-sLAD
chr1	24736000	24780000	non-sLAD
chr1	24784000	24820000	non-sLAD
chr1	24820000	24858000	sLAD
chr1	24858000	24862000	non-sLAD
chr1	24864000	24866000	non-sLAD
chr1	24868000	24886000	non-sLAD
chr1	24886000	24912000	sLAD
chr1	24912000	24922000	non-sLAD
chr1	24922000	25100000	sLAD
chr1	25100000	25110000	non-sLAD
chr1	25110000	25152000	sLAD
chr1	25152000	25162000	non-sLAD
chr1	25162000	25176000	sLAD
chr1	25176000	25178000	non-sLAD
chr1	25182000	25196000	non-sLAD
chr1	25198000	25202000	non-sLAD
chr1	25202000	25252000	sLAD
chr1	25252000	25266000	non-sLAD
chr1	25266000	25338000	sLAD
chr1	25338000	25348000	non-sLAD
chr1	25348000	25364000	sLAD
chr1	25364000	25374000	non-sLAD
chr1	25374000	25540000	sLAD
chr1	25540000	25552000	non-sLAD
chr1	25552000	25576000	sLAD
chr1	25576000	25578000	non-sLAD
chr1	25582000	25584000	non-sLAD
chr1	25584000	25632000	sLAD
chr1	25632000	25648000	non-sLAD
chr1	25654000	25698000	sLAD
chr1	25698000	25706000	non-sLAD
chr1	25706000	25716000	sLAD
chr1	25716000	25720000	non-sLAD
chr1	25726000	25778000	sLAD
chr1	25778000	25788000	non-sLAD
chr1	25790000	25816000	non-sLAD
chr1	25816000	25908000	sLAD
chr1	25908000	25920000	non-sLAD
chr1	25920000	25966000	sLAD
chr1	25966000	25968000	non-sLAD
chr1	25972000	25984000	non-sLAD
chr1	25988000	26010000	non-sLAD
chr1	26010000	26044000	sLAD
chr1	26044000	26050000	non-sLAD
chr1	26052000	26064000	non-sLAD
chr1	26066000	26068000	non-sLAD
chr1	26068000	26094000	sLAD
chr1	26094000	26136000	non-sLAD
chr1	26136000	26152000	sLAD
chr1	26152000	26158000	non-sLAD
chr1	26160000	26162000	non-sLAD
chr1	26162000	26268000	sLAD
chr1	26268000	26280000	non-sLAD
chr1	26280000	26298000	sLAD
chr1	26298000	26316000	non-sLAD
chr1	26318000	26338000	non-sLAD
chr1	26338000	26388000	sLAD
chr1	26388000	26392000	non-sLAD
chr1	26394000	26408000	non-sLAD
chr1	26410000	26414000	non-sLAD
chr1	26414000	26466000	sLAD
chr1	26466000	26472000	non-sLAD
chr1	26476000	26486000	non-sLAD
chr1	26488000	26492000	non-sLAD
chr1	26496000	26498000	non-sLAD
chr1	26502000	26528000	non-sLAD
chr1	26532000	26534000	non-sLAD
chr1	26534000	26586000	sLAD
chr1	26586000	26592000	non-sLAD
chr1	26594000	26596000	non-sLAD
chr1	26596000	26644000	sLAD
chr1	26648000	26654000	non-sLAD
chr1	26654000	26700000	sLAD
chr1	26700000	26708000	non-sLAD
chr1	26708000	26720000	sLAD
chr1	26720000	26734000	non-sLAD
chr1	26734000	26762000	sLAD
chr1	26762000	26794000	non-sLAD
chr1	26794000	26814000	sLAD
chr1	26814000	26834000	non-sLAD
chr1	26834000	26880000	sLAD
chr1	26880000	26928000	non-sLAD
chr1	26928000	26970000	sLAD
chr1	26970000	26996000	non-sLAD
chr1	26998000	27048000	non-sLAD
chr1	27052000	27058000	non-sLAD
chr1	27058000	27064000	sLAD
chr1	27064000	27084000	non-sLAD
chr1	27086000	27120000	non-sLAD
chr1	27120000	27182000	sLAD
chr1	27182000	27188000	non-sLAD
chr1	27190000	27198000	non-sLAD
chr1	27202000	27218000	non-sLAD
chr1	27222000	27238000	non-sLAD
chr1	27244000	27252000	non-sLAD
chr1	27264000	27292000	non-sLAD
chr1	27292000	27298000	sLAD
chr1	27298000	27328000	non-sLAD
chr1	27332000	27342000	non-sLAD
chr1	27342000	27370000	sLAD
chr1	27370000	27374000	non-sLAD
chr1	27376000	27378000	non-sLAD
chr1	27378000	27448000	sLAD
chr1	27448000	27460000	non-sLAD
chr1	27464000	27468000	non-sLAD
chr1	27468000	27490000	sLAD
chr1	27490000	27498000	non-sLAD
chr1	27498000	27518000	sLAD
chr1	27518000	27544000	non-sLAD
chr1	27544000	27556000	sLAD
chr1	27556000	27560000	non-sLAD
chr1	27562000	27564000	non-sLAD
chr1	27566000	27580000	non-sLAD
chr1	27582000	27586000	non-sLAD
chr1	27586000	27610000	sLAD
chr1	27610000	27618000	non-sLAD
chr1	27618000	27652000	sLAD
chr1	27652000	27680000	non-sLAD
chr1	27680000	27750000	sLAD
chr1	27754000	27760000	non-sLAD
chr1	27760000	27776000	sLAD
chr1	27776000	27788000	non-sLAD
chr1	27792000	27796000	non-sLAD
chr1	27798000	27808000	non-sLAD
chr1	27810000	27812000	non-sLAD
chr1	27818000	27822000	non-sLAD
chr1	27822000	27846000	sLAD
chr1	27846000	27860000	non-sLAD
chr1	27860000	27906000	sLAD
chr1	27906000	27962000	non-sLAD
chr1	27962000	28028000	sLAD
chr1	28028000	28036000	non-sLAD
chr1	28036000	28078000	sLAD
chr1	28078000	28140000	non-sLAD
chr1	28140000	28166000	sLAD
chr1	28166000	28172000	non-sLAD
chr1	28176000	28178000	non-sLAD
chr1	28178000	28210000	sLAD
chr1	28210000	28228000	non-sLAD
chr1	28230000	28242000	non-sLAD
chr1	28248000	28262000	non-sLAD
chr1	28262000	28316000	sLAD
chr1	28316000	28344000	non-sLAD
chr1	28350000	28360000	non-sLAD
chr1	28362000	28432000	non-sLAD
chr1	28432000	28450000	sLAD
chr1	28450000	28454000	non-sLAD
chr1	28456000	28458000	non-sLAD
chr1	28462000	28466000	non-sLAD
chr1	28468000	28470000	non-sLAD
chr1	28470000	28502000	sLAD
chr1	28502000	28516000	non-sLAD
chr1	28516000	28596000	sLAD
chr1	28596000	28604000	non-sLAD
chr1	28604000	28648000	sLAD
chr1	28648000	28668000	non-sLAD
chr1	28668000	28798000	sLAD
chr1	28798000	28808000	non-sLAD
chr1	28808000	28860000	sLAD
chr1	28860000	28870000	non-sLAD
chr1	28870000	28906000	sLAD
chr1	28906000	28924000	non-sLAD
chr1	28924000	28940000	sLAD
chr1	28940000	28946000	non-sLAD
chr1	28948000	28968000	non-sLAD
chr1	28968000	28992000	sLAD
chr1	28992000	29002000	non-sLAD
chr1	29002000	29050000	sLAD
chr1	29050000	29060000	non-sLAD
chr1	29060000	29088000	sLAD
chr1	29088000	29094000	non-sLAD
chr1	29098000	29104000	non-sLAD
chr1	29104000	29148000	sLAD
chr1	29148000	29194000	non-sLAD
chr1	29196000	29226000	non-sLAD
chr1	29228000	29242000	sLAD
chr1	29242000	29272000	non-sLAD
chr1	29272000	29300000	sLAD
chr1	29300000	29306000	non-sLAD
chr1	29308000	29310000	non-sLAD
chr1	29310000	29320000	sLAD
chr1	29320000	29328000	non-sLAD
chr1	29328000	29362000	sLAD
chr1	29362000	29376000	non-sLAD
chr1	29376000	29388000	sLAD
chr1	29388000	29390000	non-sLAD
chr1	29396000	29426000	non-sLAD
chr1	29430000	29432000	non-sLAD
chr1	29432000	29462000	sLAD
chr1	29462000	29464000	non-sLAD
chr1	29466000	29468000	non-sLAD
chr1	29470000	29528000	sLAD
chr1	29528000	29544000	non-sLAD
chr1	29544000	29556000	sLAD
chr1	29556000	29586000	non-sLAD
chr1	29586000	29612000	sLAD
chr1	29612000	29626000	non-sLAD
chr1	29626000	29636000	sLAD
chr1	29636000	29638000	non-sLAD
chr1	29642000	29662000	non-sLAD
chr1	29670000	29682000	sLAD
chr1	29682000	29692000	non-sLAD
chr1	29692000	29700000	sLAD
chr1	29706000	29712000	non-sLAD
chr1	29716000	29756000	non-sLAD
chr1	29758000	29886000	sLAD
chr1	29886000	29892000	non-sLAD
chr1	29896000	29902000	non-sLAD
chr1	29902000	29940000	sLAD
chr1	29940000	29946000	non-sLAD
chr1	29952000	29980000	non-sLAD
chr1	29982000	30000000	non-sLAD
chr1	30006000	30014000	non-sLAD
chr1	30014000	30046000	sLAD
chr1	30046000	30054000	non-sLAD
chr1	30054000	30084000	sLAD
chr1	30084000	30094000	non-sLAD
chr1	30100000	30102000	non-sLAD
chr1	30104000	30106000	non-sLAD
chr1	30106000	30134000	sLAD
chr1	30134000	30136000	non-sLAD
chr1	30138000	30152000	non-sLAD
chr1	30152000	30178000	sLAD
chr1	30178000	30216000	non-sLAD
chr1	30220000	30224000	non-sLAD
chr1	30224000	30248000	sLAD
chr1	30248000	30294000	non-sLAD
chr1	30294000	30320000	sLAD
chr1	30320000	30350000	non-sLAD
chr1	30354000	30362000	non-sLAD
chr1	30370000	30374000	non-sLAD
chr1	30374000	30390000	sLAD
chr1	30390000	30392000	non-sLAD
chr1	30396000	30398000	non-sLAD
chr1	30398000	30428000	sLAD
chr1	30434000	30442000	non-sLAD
chr1	30442000	30506000	sLAD
chr1	30506000	30526000	non-sLAD
chr1	30528000	30532000	non-sLAD
chr1	30532000	30598000	sLAD
chr1	30598000	30600000	non-sLAD
chr1	30604000	30610000	non-sLAD
chr1	30610000	30660000	sLAD
chr1	30660000	30662000	non-sLAD
chr1	30664000	30668000	non-sLAD
chr1	30670000	30674000	non-sLAD
chr1	30674000	30716000	sLAD
chr1	30716000	30718000	non-sLAD
chr1	30722000	30726000	non-sLAD
chr1	30730000	30732000	non-sLAD
chr1	30732000	30744000	sLAD
chr1	30744000	30762000	non-sLAD
chr1	30762000	30780000	sLAD
chr1	30784000	30788000	non-sLAD
chr1	30792000	30800000	non-sLAD
chr1	30804000	30806000	non-sLAD
chr1	30806000	30828000	sLAD
chr1	30828000	30912000	non-sLAD
chr1	30916000	30952000	non-sLAD
chr1	30952000	30970000	sLAD
chr1	30970000	31016000	non-sLAD
chr1	31018000	31068000	non-sLAD
chr1	31068000	31128000	sLAD
chr1	31128000	31130000	non-sLAD
chr1	31132000	31134000	non-sLAD
chr1	31138000	31140000	non-sLAD
chr1	31140000	31182000	sLAD
chr1	31182000	31232000	non-sLAD
chr1	31232000	31328000	sLAD
chr1	31328000	31352000	non-sLAD
chr1	31358000	31360000	non-sLAD
chr1	31362000	31366000	non-sLAD
chr1	31366000	31394000	sLAD
chr1	31394000	31402000	non-sLAD
chr1	31402000	31438000	sLAD
chr1	31438000	31442000	non-sLAD
chr1	31446000	31450000	non-sLAD
chr1	31450000	31466000	sLAD
chr1	31466000	31468000	non-sLAD
chr1	31472000	31474000	non-sLAD
chr1	31474000	31500000	sLAD
chr1	31500000	31512000	non-sLAD
chr1	31518000	31520000	non-sLAD
chr1	31520000	31526000	sLAD
chr1	31526000	31528000	non-sLAD
chr1	31532000	31544000	non-sLAD
chr1	31548000	31580000	non-sLAD
chr1	31580000	31598000	sLAD
chr1	31598000	31604000	non-sLAD
chr1	31608000	31642000	sLAD
chr1	31642000	31686000	non-sLAD
chr1	31686000	31728000	sLAD
chr1	31728000	31752000	non-sLAD
chr1	31758000	31788000	non-sLAD
chr1	31790000	31800000	non-sLAD
chr1	31800000	31824000	sLAD
chr1	31824000	31850000	non-sLAD
chr1	31850000	31870000	sLAD
chr1	31870000	31872000	non-sLAD
chr1	31876000	31878000	non-sLAD
chr1	31878000	31892000	sLAD
chr1	31892000	31910000	non-sLAD
chr1	31912000	31938000	non-sLAD
chr1	31938000	31988000	sLAD
chr1	31988000	32016000	non-sLAD
chr1	32022000	32048000	sLAD
chr1	32048000	32056000	non-sLAD
chr1	32056000	32100000	sLAD
chr1	32100000	32102000	non-sLAD
chr1	32106000	32122000	non-sLAD
chr1	32130000	32136000	non-sLAD
chr1	32136000	32316000	sLAD
chr1	32316000	32318000	non-sLAD
chr1	32322000	32332000	non-sLAD
chr1	32332000	32374000	sLAD
chr1	32374000	32384000	non-sLAD
chr1	32384000	32392000	sLAD
chr1	32392000	32400000	non-sLAD
chr1	32400000	32426000	sLAD
chr1	32426000	32430000	non-sLAD
chr1	32434000	32436000	non-sLAD
chr1	32436000	32570000	sLAD
chr1	32570000	32584000	non-sLAD
chr1	32584000	32600000	sLAD
chr1	32600000	32608000	non-sLAD
chr1	32608000	32624000	sLAD
chr1	32624000	32638000	non-sLAD
chr1	32638000	32714000	sLAD
chr1	32716000	32722000	non-sLAD
chr1	32728000	32736000	non-sLAD
chr1	32738000	32742000	non-sLAD
chr1	32742000	32808000	sLAD
chr1	32808000	32816000	non-sLAD
chr1	32816000	33050000	sLAD
chr1	33050000	33070000	non-sLAD
chr1	33076000	33080000	non-sLAD
chr1	33080000	33154000	sLAD
chr1	33154000	33162000	non-sLAD
chr1	33162000	33218000	sLAD
chr1	33218000	33220000	non-sLAD
chr1	33226000	33228000	non-sLAD
chr1	33228000	33282000	sLAD
chr1	33282000	33286000	non-sLAD
chr1	33290000	33292000	non-sLAD
chr1	33292000	33356000	sLAD
chr1	33356000	33358000	non-sLAD
chr1	33362000	33364000	non-sLAD
chr1	33368000	33384000	non-sLAD
chr1	33384000	33462000	sLAD
chr1	33462000	33464000	non-sLAD
chr1	33472000	33474000	non-sLAD
chr1	33476000	33478000	non-sLAD
chr1	33478000	33532000	sLAD
chr1	33532000	33624000	non-sLAD
chr1	33628000	34136000	non-sLAD
chr1	34140000	34208000	non-sLAD
chr1	34210000	34406000	non-sLAD
chr1	34408000	34474000	non-sLAD
chr1	34480000	34620000	non-sLAD
chr1	34622000	34644000	non-sLAD
chr1	34644000	34658000	sLAD
chr1	34658000	34660000	non-sLAD
chr1	34662000	34680000	non-sLAD
chr1	34680000	34696000	sLAD
chr1	34696000	34702000	non-sLAD
chr1	34706000	34712000	non-sLAD
chr1	34712000	34742000	sLAD
chr1	34742000	34750000	non-sLAD
chr1	34750000	34846000	sLAD
chr1	34846000	34942000	non-sLAD
chr1	34944000	34972000	non-sLAD
chr1	34976000	34978000	non-sLAD
chr1	34978000	35464000	sLAD
chr1	35464000	35466000	non-sLAD
chr1	35470000	35472000	non-sLAD
chr1	35472000	35534000	sLAD
chr1	35534000	35544000	non-sLAD
chr1	35546000	35550000	non-sLAD
chr1	35550000	35808000	sLAD
chr1	35808000	35816000	non-sLAD
chr1	35816000	35844000	sLAD
chr1	35844000	35846000	non-sLAD
chr1	35852000	35866000	non-sLAD
chr1	35866000	35952000	sLAD
chr1	35952000	35954000	non-sLAD
chr1	35956000	35966000	non-sLAD
chr1	35966000	36016000	sLAD
chr1	36016000	36026000	non-sLAD
chr1	36026000	36064000	sLAD
chr1	36064000	36090000	non-sLAD
chr1	36094000	37008000	non-sLAD
chr1	37014000	37020000	non-sLAD
chr1	37020000	37026000	sLAD
chr1	37026000	37118000	non-sLAD
chr1	37118000	37214000	sLAD
chr1	37214000	37230000	non-sLAD
chr1	37230000	37240000	sLAD
chr1	37240000	37294000	non-sLAD
chr1	37294000	37302000	sLAD
chr1	37302000	37336000	non-sLAD
chr1	37340000	37544000	non-sLAD
chr1	37544000	37592000	sLAD
chr1	37592000	37606000	non-sLAD
chr1	37606000	37642000	sLAD
chr1	37642000	37654000	non-sLAD
chr1	37656000	37766000	non-sLAD
chr1	37766000	37822000	sLAD
chr1	37822000	37832000	non-sLAD
chr1	37834000	37844000	non-sLAD
chr1	37848000	37870000	non-sLAD
chr1	37870000	37884000	sLAD
chr1	37884000	37992000	non-sLAD
chr1	37994000	38762000	non-sLAD
chr1	38766000	38888000	non-sLAD
chr1	38890000	39010000	non-sLAD
chr1	39012000	39096000	non-sLAD
chr1	39096000	39134000	sLAD
chr1	39134000	39418000	non-sLAD
chr1	39420000	39780000	non-sLAD
chr1	39784000	40200000	non-sLAD
chr1	40204000	40252000	non-sLAD
chr1	40258000	40364000	non-sLAD
chr1	40366000	40510000	non-sLAD
chr1	40514000	40564000	non-sLAD
chr1	40566000	40574000	non-sLAD
chr1	40578000	40624000	non-sLAD
chr1	40626000	40756000	non-sLAD
chr1	40758000	41226000	non-sLAD
chr1	41226000	41248000	sLAD
chr1	41248000	41258000	non-sLAD
chr1	41258000	41328000	sLAD
chr1	41328000	41336000	non-sLAD
chr1	41336000	41372000	sLAD
chr1	41372000	41378000	non-sLAD
chr1	41380000	41382000	non-sLAD
chr1	41382000	41414000	sLAD
chr1	41414000	41428000	non-sLAD
chr1	41428000	41526000	sLAD
chr1	41530000	41534000	non-sLAD
chr1	41534000	41572000	sLAD
chr1	41572000	41576000	non-sLAD
chr1	41578000	41582000	non-sLAD
chr1	41582000	42144000	sLAD
chr1	42144000	42152000	non-sLAD
chr1	42152000	42294000	sLAD
chr1	42294000	42302000	non-sLAD
chr1	42302000	42390000	sLAD
chr1	42390000	42392000	non-sLAD
chr1	42398000	42436000	sLAD
chr1	42440000	42446000	non-sLAD
chr1	42446000	42570000	sLAD
chr1	42570000	42578000	non-sLAD
chr1	42578000	42596000	sLAD
chr1	42596000	42604000	non-sLAD
chr1	42604000	42732000	sLAD
chr1	42732000	42776000	non-sLAD
chr1	42776000	42902000	sLAD
chr1	42902000	42918000	non-sLAD
chr1	42920000	42980000	non-sLAD
chr1	42980000	43028000	sLAD
chr1	43028000	43032000	non-sLAD
chr1	43034000	43040000	non-sLAD
chr1	43040000	43100000	sLAD
chr1	43100000	43118000	non-sLAD
chr1	43120000	43284000	non-sLAD
chr1	43288000	43372000	non-sLAD
chr1	43374000	43418000	non-sLAD
chr1	43418000	43438000	sLAD
chr1	43438000	43446000	non-sLAD
chr1	43446000	43470000	sLAD
chr1	43470000	43576000	non-sLAD
chr1	43576000	43644000	sLAD
chr1	43644000	43652000	non-sLAD
chr1	43652000	43674000	sLAD
chr1	43674000	43686000	non-sLAD
chr1	43688000	43700000	non-sLAD
chr1	43702000	43720000	non-sLAD
chr1	43720000	43738000	sLAD
chr1	43738000	43906000	non-sLAD
chr1	43912000	43962000	non-sLAD
chr1	43966000	44208000	non-sLAD
chr1	44210000	44302000	non-sLAD
chr1	44308000	44310000	non-sLAD
chr1	44312000	44328000	non-sLAD
chr1	44332000	44338000	non-sLAD
chr1	44342000	44348000	non-sLAD
chr1	44352000	44362000	non-sLAD
chr1	44366000	44370000	non-sLAD
chr1	44370000	44402000	sLAD
chr1	44402000	44406000	non-sLAD
chr1	44412000	44426000	non-sLAD
chr1	44432000	44434000	non-sLAD
chr1	44438000	44440000	non-sLAD
chr1	44444000	44458000	non-sLAD
chr1	44458000	44470000	sLAD
chr1	44470000	44472000	non-sLAD
chr1	44476000	44484000	non-sLAD
chr1	44486000	44492000	non-sLAD
chr1	44492000	44532000	sLAD
chr1	44548000	44556000	non-sLAD
chr1	44558000	44660000	non-sLAD
chr1	44666000	44750000	non-sLAD
chr1	44756000	44780000	non-sLAD
chr1	44784000	44824000	non-sLAD
chr1	44826000	44876000	non-sLAD
chr1	44882000	44954000	non-sLAD
chr1	44966000	45016000	non-sLAD
chr1	45024000	45030000	non-sLAD
chr1	45032000	45108000	non-sLAD
chr1	45110000	45164000	non-sLAD
chr1	45166000	45220000	non-sLAD
chr1	45228000	45244000	non-sLAD
chr1	45250000	45256000	non-sLAD
chr1	45262000	45288000	non-sLAD
chr1	45294000	45304000	non-sLAD
chr1	45308000	45578000	non-sLAD
chr1	45582000	45614000	non-sLAD
chr1	45620000	45668000	non-sLAD
chr1	45670000	45688000	non-sLAD
chr1	45690000	45712000	non-sLAD
chr1	45716000	45792000	non-sLAD
chr1	45796000	45804000	non-sLAD
chr1	45806000	45846000	non-sLAD
chr1	45848000	46014000	non-sLAD
chr1	46014000	46030000	sLAD
chr1	46032000	46052000	non-sLAD
chr1	46052000	46118000	sLAD
chr1	46120000	46128000	non-sLAD
chr1	46132000	46148000	non-sLAD
chr1	46154000	46190000	non-sLAD
chr1	46190000	46192000	sLAD
chr1	46192000	46200000	non-sLAD
chr1	46204000	46232000	non-sLAD
chr1	46236000	46266000	non-sLAD
chr1	46268000	46282000	non-sLAD
chr1	46284000	46340000	non-sLAD
chr1	46346000	46364000	non-sLAD
chr1	46366000	46372000	non-sLAD
chr1	46376000	46388000	non-sLAD
chr1	46392000	46402000	non-sLAD
chr1	46408000	46418000	non-sLAD
chr1	46420000	46442000	non-sLAD
chr1	46446000	46456000	non-sLAD
chr1	46458000	46486000	non-sLAD
chr1	46488000	46500000	non-sLAD
chr1	46506000	46512000	non-sLAD
chr1	46514000	46526000	non-sLAD
chr1	46530000	46542000	non-sLAD
chr1	46548000	46562000	non-sLAD
chr1	46566000	46606000	non-sLAD
chr1	46608000	46620000	non-sLAD
chr1	46626000	46634000	non-sLAD
chr1	46636000	46642000	non-sLAD
chr1	46646000	46658000	non-sLAD
chr1	46660000	46752000	non-sLAD
chr1	46754000	46758000	non-sLAD
chr1	46764000	46778000	non-sLAD
chr1	46780000	46784000	non-sLAD
chr1	46786000	46810000	non-sLAD
chr1	46814000	46854000	non-sLAD
chr1	46856000	46864000	non-sLAD
chr1	46866000	47008000	non-sLAD
chr1	47014000	47032000	non-sLAD
chr1	47036000	47050000	non-sLAD
chr1	47054000	47056000	non-sLAD
chr1	47056000	47104000	sLAD
chr1	47104000	47138000	non-sLAD
chr1	47142000	47164000	non-sLAD
chr1	47168000	47176000	non-sLAD
chr1	47176000	47196000	sLAD
chr1	47196000	47200000	non-sLAD
chr1	47206000	47210000	non-sLAD
chr1	47210000	47230000	sLAD
chr1	47230000	47232000	non-sLAD
chr1	47238000	47278000	sLAD
chr1	47278000	47282000	non-sLAD
chr1	47284000	47292000	non-sLAD
chr1	47308000	47334000	non-sLAD
chr1	47334000	47392000	sLAD
chr1	47392000	47410000	non-sLAD
chr1	47410000	47502000	sLAD
chr1	47502000	47510000	non-sLAD
chr1	47510000	47636000	sLAD
chr1	47636000	47646000	non-sLAD
chr1	47652000	47654000	non-sLAD
chr1	47654000	47680000	sLAD
chr1	47680000	47682000	non-sLAD
chr1	47684000	47686000	non-sLAD
chr1	47694000	47732000	non-sLAD
chr1	47738000	47770000	sLAD
chr1	47770000	47772000	non-sLAD
chr1	47778000	47780000	non-sLAD
chr1	47780000	47810000	sLAD
chr1	47812000	47860000	non-sLAD
chr1	47860000	47878000	sLAD
chr1	47878000	47898000	non-sLAD
chr1	47898000	47920000	sLAD
chr1	47920000	47936000	non-sLAD
chr1	47940000	47942000	non-sLAD
chr1	47944000	47970000	non-sLAD
chr1	47970000	47990000	sLAD
chr1	47990000	47994000	non-sLAD
chr1	47996000	48010000	non-sLAD
chr1	48014000	48046000	non-sLAD
chr1	48046000	48100000	sLAD
chr1	48100000	48102000	non-sLAD
chr1	48106000	48108000	non-sLAD
chr1	48108000	48136000	sLAD
chr1	48136000	48138000	non-sLAD
chr1	48140000	48144000	non-sLAD
chr1	48144000	48200000	sLAD
chr1	48200000	48250000	non-sLAD
chr1	48254000	48256000	non-sLAD
chr1	48256000	48280000	sLAD
chr1	48280000	48282000	non-sLAD
chr1	48288000	48340000	non-sLAD
chr1	48344000	48350000	non-sLAD
chr1	48350000	48410000	sLAD
chr1	48410000	48416000	non-sLAD
chr1	48420000	48422000	non-sLAD
chr1	48426000	48430000	non-sLAD
chr1	48430000	48454000	sLAD
chr1	48454000	48470000	non-sLAD
chr1	48474000	48476000	non-sLAD
chr1	48480000	48528000	non-sLAD
chr1	48528000	48600000	sLAD
chr1	48600000	48602000	non-sLAD
chr1	48612000	48668000	sLAD
chr1	48668000	48680000	non-sLAD
chr1	48680000	48706000	sLAD
chr1	48706000	48722000	non-sLAD
chr1	48722000	48760000	sLAD
chr1	48760000	48766000	non-sLAD
chr1	48772000	48778000	non-sLAD
chr1	48778000	48794000	sLAD
chr1	48794000	48796000	non-sLAD
chr1	48798000	48828000	non-sLAD
chr1	48828000	48872000	sLAD
chr1	48878000	48880000	non-sLAD
chr1	48884000	48894000	non-sLAD
chr1	48894000	48920000	sLAD
chr1	48920000	48926000	non-sLAD
chr1	48928000	48980000	non-sLAD
chr1	48984000	49032000	non-sLAD
chr1	49034000	49052000	non-sLAD
chr1	49054000	49078000	non-sLAD
chr1	49078000	49118000	sLAD
chr1	49118000	49128000	non-sLAD
chr1	49130000	49220000	sLAD
chr1	49220000	49228000	non-sLAD
chr1	49228000	49304000	sLAD
chr1	49304000	49308000	non-sLAD
chr1	49312000	49316000	non-sLAD
chr1	49316000	49346000	sLAD
chr1	49346000	49360000	non-sLAD
chr1	49362000	49364000	non-sLAD
chr1	49364000	49376000	sLAD
chr1	49376000	49378000	non-sLAD
chr1	49380000	49392000	non-sLAD
chr1	49392000	49436000	sLAD
chr1	49436000	49446000	non-sLAD
chr1	49446000	49484000	sLAD
chr1	49484000	49492000	non-sLAD
chr1	49492000	49542000	sLAD
chr1	49542000	49552000	non-sLAD
chr1	49552000	49598000	sLAD
chr1	49598000	49608000	non-sLAD
chr1	49608000	49636000	sLAD
chr1	49636000	49662000	non-sLAD
chr1	49666000	49698000	non-sLAD
chr1	49698000	49722000	sLAD
chr1	49722000	49764000	non-sLAD
chr1	49764000	49770000	sLAD
chr1	49770000	49784000	non-sLAD
chr1	49784000	49790000	sLAD
chr1	49790000	49798000	non-sLAD
chr1	49798000	49826000	sLAD
chr1	49826000	49854000	non-sLAD
chr1	49854000	49882000	sLAD
chr1	49882000	49896000	non-sLAD
chr1	49896000	49916000	sLAD
chr1	49916000	49918000	non-sLAD
chr1	49920000	49964000	non-sLAD
chr1	49964000	49992000	sLAD
chr1	49994000	50008000	non-sLAD
chr1	50008000	50024000	sLAD
chr1	50024000	50036000	non-sLAD
chr1	50036000	50064000	sLAD
chr1	50066000	50070000	non-sLAD
chr1	50076000	50092000	non-sLAD
chr1	50092000	50102000	sLAD
chr1	50102000	50110000	non-sLAD
chr1	50110000	50156000	sLAD
chr1	50156000	50160000	non-sLAD
chr1	50162000	50180000	non-sLAD
chr1	50182000	50190000	non-sLAD
chr1	50190000	50208000	sLAD
chr1	50208000	50220000	non-sLAD
chr1	50220000	50254000	sLAD
chr1	50254000	50272000	non-sLAD
chr1	50276000	50308000	non-sLAD
chr1	50308000	50332000	sLAD
chr1	50332000	50336000	non-sLAD
chr1	50338000	50372000	non-sLAD
chr1	50372000	50384000	sLAD
chr1	50384000	50388000	non-sLAD
chr1	50394000	50396000	non-sLAD
chr1	50396000	50424000	sLAD
chr1	50424000	50432000	non-sLAD
chr1	50432000	50436000	sLAD
chr1	50436000	50440000	non-sLAD
chr1	50442000	50448000	non-sLAD
chr1	50448000	50472000	sLAD
chr1	50478000	50494000	non-sLAD
chr1	50496000	50502000	non-sLAD
chr1	50502000	50514000	sLAD
chr1	50514000	50522000	non-sLAD
chr1	50522000	50538000	sLAD
chr1	50538000	50550000	non-sLAD
chr1	50550000	50564000	sLAD
chr1	50564000	50588000	non-sLAD
chr1	50588000	50644000	sLAD
chr1	50644000	50652000	non-sLAD
chr1	50652000	50764000	sLAD
chr1	50764000	50784000	non-sLAD
chr1	50784000	50854000	sLAD
chr1	50854000	50878000	non-sLAD
chr1	50878000	50932000	sLAD
chr1	50932000	50934000	non-sLAD
chr1	50938000	51022000	non-sLAD
chr1	51024000	51224000	non-sLAD
chr1	51226000	51234000	non-sLAD
chr1	51236000	51310000	non-sLAD
chr1	51314000	51376000	non-sLAD
chr1	51378000	51456000	non-sLAD
chr1	51456000	51484000	sLAD
chr1	51484000	51492000	non-sLAD
chr1	51498000	51616000	non-sLAD
chr1	51618000	51716000	non-sLAD
chr1	51724000	51770000	non-sLAD
chr1	51774000	51978000	non-sLAD
chr1	51980000	52016000	non-sLAD
chr1	52016000	52054000	sLAD
chr1	52054000	52078000	non-sLAD
chr1	52078000	52128000	sLAD
chr1	52128000	52372000	non-sLAD
chr1	52378000	52442000	non-sLAD
chr1	52442000	52456000	sLAD
chr1	52456000	52458000	non-sLAD
chr1	52462000	52568000	non-sLAD
chr1	52568000	52642000	sLAD
chr1	52642000	52648000	non-sLAD
chr1	52650000	52720000	non-sLAD
chr1	52720000	52750000	sLAD
chr1	52750000	52752000	non-sLAD
chr1	52756000	52758000	non-sLAD
chr1	52758000	52792000	sLAD
chr1	52792000	52820000	non-sLAD
chr1	52822000	52942000	non-sLAD
chr1	52942000	52974000	sLAD
chr1	52974000	52980000	non-sLAD
chr1	52982000	52984000	non-sLAD
chr1	52984000	52992000	sLAD
chr1	52992000	52998000	non-sLAD
chr1	53004000	53034000	sLAD
chr1	53038000	53050000	non-sLAD
chr1	53054000	53058000	non-sLAD
chr1	53058000	53098000	sLAD
chr1	53098000	53112000	non-sLAD
chr1	53112000	53308000	sLAD
chr1	53308000	53312000	non-sLAD
chr1	53314000	53456000	non-sLAD
chr1	53456000	53476000	sLAD
chr1	53476000	53504000	non-sLAD
chr1	53506000	53520000	non-sLAD
chr1	53522000	53546000	non-sLAD
chr1	53550000	53562000	non-sLAD
chr1	53564000	53570000	non-sLAD
chr1	53572000	53590000	non-sLAD
chr1	53592000	53594000	non-sLAD
chr1	53596000	53608000	non-sLAD
chr1	53610000	53658000	non-sLAD
chr1	53660000	53666000	non-sLAD
chr1	53668000	53670000	non-sLAD
chr1	53670000	53682000	sLAD
chr1	53684000	53690000	non-sLAD
chr1	53692000	53730000	non-sLAD
chr1	53734000	53748000	non-sLAD
chr1	53752000	54014000	non-sLAD
chr1	54018000	54022000	non-sLAD
chr1	54022000	54080000	sLAD
chr1	54080000	54084000	non-sLAD
chr1	54088000	54090000	non-sLAD
chr1	54090000	54294000	sLAD
chr1	54294000	54302000	non-sLAD
chr1	54304000	54324000	non-sLAD
chr1	54328000	54334000	non-sLAD
chr1	54334000	54346000	sLAD
chr1	54346000	54358000	non-sLAD
chr1	54358000	54390000	sLAD
chr1	54390000	54398000	non-sLAD
chr1	54398000	54436000	sLAD
chr1	54436000	54446000	non-sLAD
chr1	54450000	54464000	non-sLAD
chr1	54470000	54948000	non-sLAD
chr1	54952000	55324000	non-sLAD
chr1	55326000	55330000	non-sLAD
chr1	55332000	55334000	non-sLAD
chr1	55334000	55412000	sLAD
chr1	55412000	55442000	non-sLAD
chr1	55450000	55452000	non-sLAD
chr1	55452000	55546000	sLAD
chr1	55546000	55556000	non-sLAD
chr1	55556000	55600000	sLAD
chr1	55600000	55610000	non-sLAD
chr1	55610000	55830000	sLAD
chr1	55834000	55836000	non-sLAD
chr1	55840000	55842000	non-sLAD
chr1	55842000	55900000	sLAD
chr1	55900000	55908000	non-sLAD
chr1	55908000	55916000	sLAD
chr1	55916000	55926000	non-sLAD
chr1	55926000	55980000	sLAD
chr1	55980000	55982000	non-sLAD
chr1	55986000	55988000	non-sLAD
chr1	55988000	56048000	sLAD
chr1	56048000	56058000	non-sLAD
chr1	56058000	56110000	sLAD
chr1	56110000	56114000	non-sLAD
chr1	56116000	56118000	non-sLAD
chr1	56118000	56148000	sLAD
chr1	56148000	56150000	non-sLAD
chr1	56156000	56160000	non-sLAD
chr1	56160000	56194000	sLAD
chr1	56200000	56202000	non-sLAD
chr1	56202000	56214000	sLAD
chr1	56214000	56224000	non-sLAD
chr1	56224000	56302000	sLAD
chr1	56302000	56310000	non-sLAD
chr1	56310000	56436000	sLAD
chr1	56436000	56438000	non-sLAD
chr1	56442000	56444000	non-sLAD
chr1	56444000	56516000	sLAD
chr1	56520000	56526000	non-sLAD
chr1	56526000	56536000	sLAD
chr1	56536000	56544000	non-sLAD
chr1	56544000	56642000	sLAD
chr1	56642000	56650000	non-sLAD
chr1	56650000	56736000	sLAD
chr1	56736000	56772000	non-sLAD
chr1	56778000	56780000	non-sLAD
chr1	56780000	56804000	sLAD
chr1	56804000	56812000	non-sLAD
chr1	56812000	56828000	sLAD
chr1	56828000	56830000	non-sLAD
chr1	56836000	56876000	sLAD
chr1	56876000	57068000	non-sLAD
chr1	57068000	57118000	sLAD
chr1	57118000	57122000	non-sLAD
chr1	57126000	57128000	non-sLAD
chr1	57128000	57258000	sLAD
chr1	57258000	57272000	non-sLAD
chr1	57272000	57366000	sLAD
chr1	57368000	57370000	non-sLAD
chr1	57374000	57428000	sLAD
chr1	57428000	57532000	non-sLAD
chr1	57532000	57536000	sLAD
chr1	57536000	57558000	non-sLAD
chr1	57562000	57568000	non-sLAD
chr1	57568000	57606000	sLAD
chr1	57606000	57618000	non-sLAD
chr1	57618000	57622000	sLAD
chr1	57622000	57630000	non-sLAD
chr1	57630000	57700000	sLAD
chr1	57700000	57708000	non-sLAD
chr1	57708000	57758000	sLAD
chr1	57758000	57772000	non-sLAD
chr1	57772000	57978000	sLAD
chr1	57978000	58036000	non-sLAD
chr1	58038000	58238000	non-sLAD
chr1	58238000	58252000	sLAD
chr1	58252000	58374000	non-sLAD
chr1	58378000	58382000	non-sLAD
chr1	58386000	58534000	non-sLAD
chr1	58536000	58686000	non-sLAD
chr1	58688000	58698000	non-sLAD
chr1	58706000	58822000	non-sLAD
chr1	58824000	58870000	non-sLAD
chr1	58874000	58892000	non-sLAD
chr1	58894000	58922000	non-sLAD
chr1	58924000	58926000	non-sLAD
chr1	58928000	58990000	non-sLAD
chr1	58992000	58996000	non-sLAD
chr1	59000000	59086000	non-sLAD
chr1	59088000	59138000	non-sLAD
chr1	59140000	59402000	non-sLAD
chr1	59406000	60160000	non-sLAD
chr1	60162000	60378000	non-sLAD
chr1	60384000	60688000	non-sLAD
chr1	60692000	60716000	non-sLAD
chr1	60716000	60740000	sLAD
chr1	60740000	60746000	non-sLAD
chr1	60750000	60758000	non-sLAD
chr1	60760000	60768000	non-sLAD
chr1	60770000	60780000	sLAD
chr1	60780000	60782000	non-sLAD
chr1	60788000	60790000	non-sLAD
chr1	60790000	60834000	sLAD
chr1	60834000	60840000	non-sLAD
chr1	60842000	60844000	non-sLAD
chr1	60848000	60870000	sLAD
chr1	60870000	60940000	non-sLAD
chr1	60940000	60954000	sLAD
chr1	60954000	60964000	non-sLAD
chr1	60964000	61008000	sLAD
chr1	61008000	61046000	non-sLAD
chr1	61046000	61140000	sLAD
chr1	61140000	61152000	non-sLAD
chr1	61152000	61418000	sLAD
chr1	61418000	61420000	non-sLAD
chr1	61424000	61426000	non-sLAD
chr1	61426000	61502000	sLAD
chr1	61502000	61506000	non-sLAD
chr1	61508000	61510000	non-sLAD
chr1	61510000	61548000	sLAD
chr1	61556000	61562000	non-sLAD
chr1	61562000	61824000	sLAD
chr1	61824000	61834000	non-sLAD
chr1	61834000	62040000	sLAD
chr1	62040000	62048000	non-sLAD
chr1	62048000	62072000	sLAD
chr1	62072000	62080000	non-sLAD
chr1	62080000	62156000	sLAD
chr1	62156000	62166000	non-sLAD
chr1	62166000	62266000	sLAD
chr1	62266000	62268000	non-sLAD
chr1	62272000	62274000	non-sLAD
chr1	62274000	62342000	sLAD
chr1	62348000	62350000	non-sLAD
chr1	62350000	62546000	sLAD
chr1	62546000	62582000	non-sLAD
chr1	62588000	62612000	non-sLAD
chr1	62612000	62664000	sLAD
chr1	62664000	62718000	non-sLAD
chr1	62724000	62912000	non-sLAD
chr1	62916000	62920000	non-sLAD
chr1	62920000	62960000	sLAD
chr1	62960000	63040000	non-sLAD
chr1	63040000	63058000	sLAD
chr1	63058000	63062000	non-sLAD
chr1	63066000	63322000	non-sLAD
chr1	63324000	63846000	non-sLAD
chr1	63850000	63878000	non-sLAD
chr1	63882000	63886000	non-sLAD
chr1	63888000	63906000	non-sLAD
chr1	63912000	63934000	non-sLAD
chr1	63938000	64206000	non-sLAD
chr1	64208000	64226000	non-sLAD
chr1	64230000	64308000	non-sLAD
chr1	64312000	64430000	non-sLAD
chr1	64436000	64468000	non-sLAD
chr1	64470000	64518000	non-sLAD
chr1	64520000	64630000	non-sLAD
chr1	64632000	65008000	non-sLAD
chr1	65014000	65172000	non-sLAD
chr1	65174000	65234000	non-sLAD
chr1	65238000	65378000	non-sLAD
chr1	65378000	65386000	sLAD
chr1	65386000	65406000	non-sLAD
chr1	65408000	65416000	non-sLAD
chr1	65418000	65420000	non-sLAD
chr1	65420000	65454000	sLAD
chr1	65454000	65460000	non-sLAD
chr1	65464000	65468000	non-sLAD
chr1	65468000	65538000	sLAD
chr1	65538000	65550000	non-sLAD
chr1	65550000	65562000	sLAD
chr1	65562000	65564000	non-sLAD
chr1	65568000	65574000	non-sLAD
chr1	65578000	65592000	non-sLAD
chr1	65592000	65602000	sLAD
chr1	65602000	65612000	non-sLAD
chr1	65612000	65630000	sLAD
chr1	65630000	65634000	non-sLAD
chr1	65636000	65638000	non-sLAD
chr1	65638000	65664000	sLAD
chr1	65664000	65668000	non-sLAD
chr1	65672000	65744000	sLAD
chr1	65744000	65756000	non-sLAD
chr1	65756000	65784000	sLAD
chr1	65784000	65790000	non-sLAD
chr1	65792000	65826000	sLAD
chr1	65826000	65828000	non-sLAD
chr1	65832000	65838000	non-sLAD
chr1	65838000	65842000	sLAD
chr1	65842000	65852000	non-sLAD
chr1	65852000	65882000	sLAD
chr1	65882000	65920000	non-sLAD
chr1	65924000	65960000	non-sLAD
chr1	65960000	66018000	sLAD
chr1	66018000	66020000	non-sLAD
chr1	66026000	66028000	non-sLAD
chr1	66028000	66038000	sLAD
chr1	66038000	66048000	non-sLAD
chr1	66050000	66060000	non-sLAD
chr1	66074000	66084000	non-sLAD
chr1	66088000	66096000	non-sLAD
chr1	66100000	66116000	non-sLAD
chr1	66120000	66152000	non-sLAD
chr1	66152000	66216000	sLAD
chr1	66216000	66228000	non-sLAD
chr1	66228000	66240000	sLAD
chr1	66240000	66266000	non-sLAD
chr1	66266000	66290000	sLAD
chr1	66290000	66318000	non-sLAD
chr1	66324000	66344000	non-sLAD
chr1	66344000	66358000	sLAD
chr1	66358000	66366000	non-sLAD
chr1	66366000	66514000	sLAD
chr1	66514000	66544000	non-sLAD
chr1	66544000	66560000	sLAD
chr1	66560000	66562000	non-sLAD
chr1	66566000	66568000	non-sLAD
chr1	66568000	66578000	sLAD
chr1	66578000	66580000	non-sLAD
chr1	66582000	66586000	non-sLAD
chr1	66586000	66620000	sLAD
chr1	66620000	66622000	non-sLAD
chr1	66628000	66646000	non-sLAD
chr1	66646000	66672000	sLAD
chr1	66672000	66708000	non-sLAD
chr1	66710000	66840000	non-sLAD
chr1	66842000	66952000	non-sLAD
chr1	66952000	66968000	sLAD
chr1	66968000	66998000	non-sLAD
chr1	66998000	67012000	sLAD
chr1	67012000	67014000	non-sLAD
chr1	67016000	67026000	non-sLAD
chr1	67028000	67112000	non-sLAD
chr1	67112000	67156000	sLAD
chr1	67156000	67216000	non-sLAD
chr1	67216000	67286000	sLAD
chr1	67286000	67288000	non-sLAD
chr1	67292000	67294000	non-sLAD
chr1	67294000	67320000	sLAD
chr1	67320000	67324000	non-sLAD
chr1	67328000	67360000	non-sLAD
chr1	67360000	67434000	sLAD
chr1	67434000	67444000	non-sLAD
chr1	67444000	67468000	sLAD
chr1	67468000	67476000	non-sLAD
chr1	67476000	67582000	sLAD
chr1	67582000	67584000	non-sLAD
chr1	67588000	67626000	non-sLAD
chr1	67626000	67710000	sLAD
chr1	67710000	67730000	non-sLAD
chr1	67734000	67736000	non-sLAD
chr1	67736000	67742000	sLAD
chr1	67742000	67744000	non-sLAD
chr1	67746000	67762000	non-sLAD
chr1	67766000	67768000	non-sLAD
chr1	67768000	67772000	sLAD
chr1	67772000	67776000	non-sLAD
chr1	67780000	67798000	non-sLAD
chr1	67804000	67814000	non-sLAD
chr1	67814000	67906000	sLAD
chr1	67906000	67932000	non-sLAD
chr1	67936000	67952000	sLAD
chr1	67952000	67954000	non-sLAD
chr1	67958000	67960000	non-sLAD
chr1	67960000	67976000	sLAD
chr1	67976000	67984000	non-sLAD
chr1	67984000	68014000	sLAD
chr1	68014000	68022000	non-sLAD
chr1	68022000	68034000	sLAD
chr1	68034000	68044000	non-sLAD
chr1	68044000	68056000	sLAD
chr1	68056000	68060000	non-sLAD
chr1	68064000	68070000	non-sLAD
chr1	68070000	68116000	sLAD
chr1	68116000	68126000	non-sLAD
chr1	68126000	68146000	sLAD
chr1	68146000	68176000	non-sLAD
chr1	68178000	68210000	non-sLAD
chr1	68210000	68306000	sLAD
chr1	68306000	68316000	non-sLAD
chr1	68320000	68322000	non-sLAD
chr1	68322000	68366000	sLAD
chr1	68366000	68454000	non-sLAD
chr1	68458000	68478000	non-sLAD
chr1	68480000	68516000	non-sLAD
chr1	68522000	68526000	non-sLAD
chr1	68526000	68564000	sLAD
chr1	68566000	68572000	non-sLAD
chr1	68572000	68576000	sLAD
chr1	68576000	68630000	non-sLAD
chr1	68636000	68646000	non-sLAD
chr1	68650000	68654000	non-sLAD
chr1	68654000	68662000	sLAD
chr1	68662000	68672000	non-sLAD
chr1	68678000	68688000	non-sLAD
chr1	68688000	68728000	sLAD
chr1	68728000	68790000	non-sLAD
chr1	68790000	68852000	sLAD
chr1	68852000	68888000	non-sLAD
chr1	68888000	69012000	sLAD
chr1	69012000	69014000	non-sLAD
chr1	69016000	69020000	non-sLAD
chr1	69020000	69066000	sLAD
chr1	69066000	69074000	non-sLAD
chr1	69074000	69112000	sLAD
chr1	69112000	69122000	non-sLAD
chr1	69122000	69178000	sLAD
chr1	69178000	69180000	non-sLAD
chr1	69182000	69188000	non-sLAD
chr1	69188000	69214000	sLAD
chr1	69214000	69222000	non-sLAD
chr1	69222000	69234000	sLAD
chr1	69234000	69238000	non-sLAD
chr1	69244000	69250000	non-sLAD
chr1	69252000	69278000	non-sLAD
chr1	69284000	69304000	non-sLAD
chr1	69308000	69316000	non-sLAD
chr1	69316000	69334000	sLAD
chr1	69334000	69344000	non-sLAD
chr1	69344000	69368000	sLAD
chr1	69368000	69454000	non-sLAD
chr1	69454000	69546000	sLAD
chr1	69546000	69554000	non-sLAD
chr1	69554000	69566000	sLAD
chr1	69566000	69584000	non-sLAD
chr1	69584000	69646000	sLAD
chr1	69646000	69674000	non-sLAD
chr1	69674000	69720000	sLAD
chr1	69720000	69746000	non-sLAD
chr1	69748000	69752000	non-sLAD
chr1	69752000	69830000	sLAD
chr1	69830000	69852000	non-sLAD
chr1	69856000	69920000	sLAD
chr1	69920000	69928000	non-sLAD
chr1	69928000	69986000	sLAD
chr1	69986000	69988000	non-sLAD
chr1	69992000	69994000	non-sLAD
chr1	69994000	70008000	sLAD
chr1	70018000	70020000	non-sLAD
chr1	70020000	70138000	sLAD
chr1	70138000	70140000	non-sLAD
chr1	70144000	70146000	non-sLAD
chr1	70146000	70248000	sLAD
chr1	70248000	70256000	non-sLAD
chr1	70260000	70264000	non-sLAD
chr1	70264000	70282000	sLAD
chr1	70282000	70284000	non-sLAD
chr1	70288000	70290000	non-sLAD
chr1	70290000	70350000	sLAD
chr1	70350000	70358000	non-sLAD
chr1	70358000	70432000	sLAD
chr1	70432000	70440000	non-sLAD
chr1	70440000	70718000	sLAD
chr1	70718000	70730000	non-sLAD
chr1	70730000	70818000	sLAD
chr1	70818000	70826000	non-sLAD
chr1	70826000	70920000	sLAD
chr1	70922000	70928000	non-sLAD
chr1	70928000	70980000	sLAD
chr1	70980000	70988000	non-sLAD
chr1	70988000	71026000	sLAD
chr1	71026000	71028000	non-sLAD
chr1	71032000	71034000	non-sLAD
chr1	71034000	71126000	sLAD
chr1	71126000	71128000	non-sLAD
chr1	71132000	71176000	non-sLAD
chr1	71176000	71192000	sLAD
chr1	71192000	71194000	non-sLAD
chr1	71196000	71200000	non-sLAD
chr1	71200000	71248000	sLAD
chr1	71248000	71264000	non-sLAD
chr1	71264000	71298000	sLAD
chr1	71302000	71350000	non-sLAD
chr1	71350000	71466000	sLAD
chr1	71466000	71492000	non-sLAD
chr1	71492000	71532000	sLAD
chr1	71532000	71580000	non-sLAD
chr1	71582000	72172000	non-sLAD
chr1	72178000	72590000	non-sLAD
chr1	72594000	72898000	non-sLAD
chr1	72900000	72930000	non-sLAD
chr1	72930000	72962000	sLAD
chr1	72962000	72974000	non-sLAD
chr1	72974000	73334000	sLAD
chr1	73334000	73340000	non-sLAD
chr1	73344000	73346000	non-sLAD
chr1	73346000	73364000	sLAD
chr1	73364000	73366000	non-sLAD
chr1	73370000	73374000	non-sLAD
chr1	73374000	73596000	sLAD
chr1	73600000	73606000	non-sLAD
chr1	73606000	73776000	sLAD
chr1	73776000	73784000	non-sLAD
chr1	73784000	73864000	sLAD
chr1	73864000	73914000	non-sLAD
chr1	73920000	73932000	non-sLAD
chr1	73938000	73942000	non-sLAD
chr1	73944000	74700000	non-sLAD
chr1	74706000	74910000	non-sLAD
chr1	74912000	75102000	non-sLAD
chr1	75118000	75680000	non-sLAD
chr1	75680000	75704000	sLAD
chr1	75712000	76306000	sLAD
chr1	76306000	76310000	non-sLAD
chr1	76314000	76330000	non-sLAD
chr1	76330000	76376000	sLAD
chr1	76376000	76378000	non-sLAD
chr1	76380000	76386000	non-sLAD
chr1	76386000	76454000	sLAD
chr1	76454000	76458000	non-sLAD
chr1	76462000	76464000	non-sLAD
chr1	76464000	76582000	sLAD
chr1	76582000	76590000	non-sLAD
chr1	76590000	76600000	sLAD
chr1	76600000	76612000	non-sLAD
chr1	76614000	76616000	non-sLAD
chr1	76616000	77134000	sLAD
chr1	77134000	77144000	non-sLAD
chr1	77144000	77190000	sLAD
chr1	77190000	77198000	non-sLAD
chr1	77198000	77240000	sLAD
chr1	77240000	77250000	non-sLAD
chr1	77250000	77318000	sLAD
chr1	77318000	77474000	non-sLAD
chr1	77480000	77666000	non-sLAD
chr1	77668000	77780000	non-sLAD
chr1	77786000	77934000	non-sLAD
chr1	77938000	78222000	non-sLAD
chr1	78222000	78236000	sLAD
chr1	78236000	78238000	non-sLAD
chr1	78244000	78774000	non-sLAD
chr1	78776000	78798000	non-sLAD
chr1	78802000	78848000	non-sLAD
chr1	78848000	78864000	sLAD
chr1	78864000	78872000	non-sLAD
chr1	78872000	78922000	sLAD
chr1	78922000	78930000	non-sLAD
chr1	78930000	78944000	sLAD
chr1	78944000	78946000	non-sLAD
chr1	78950000	78952000	non-sLAD
chr1	78952000	78980000	sLAD
chr1	78980000	78982000	non-sLAD
chr1	78986000	78992000	non-sLAD
chr1	78994000	79016000	non-sLAD
chr1	79018000	79032000	non-sLAD
chr1	79034000	79066000	sLAD
chr1	79066000	79074000	non-sLAD
chr1	79074000	79094000	sLAD
chr1	79094000	79096000	non-sLAD
chr1	79100000	79102000	non-sLAD
chr1	79102000	79114000	sLAD
chr1	79114000	79118000	non-sLAD
chr1	79122000	79140000	non-sLAD
chr1	79140000	79244000	sLAD
chr1	79244000	79248000	non-sLAD
chr1	79250000	79252000	non-sLAD
chr1	79254000	79260000	non-sLAD
chr1	79260000	79272000	sLAD
chr1	79272000	79274000	non-sLAD
chr1	79278000	79284000	non-sLAD
chr1	79284000	79318000	sLAD
chr1	79318000	79326000	non-sLAD
chr1	79326000	79434000	sLAD
chr1	79434000	79444000	non-sLAD
chr1	79444000	79484000	sLAD
chr1	79484000	79486000	non-sLAD
chr1	79488000	79502000	non-sLAD
chr1	79502000	79536000	sLAD
chr1	79536000	79548000	non-sLAD
chr1	79552000	79572000	non-sLAD
chr1	79572000	79632000	sLAD
chr1	79632000	79650000	non-sLAD
chr1	79652000	79686000	non-sLAD
chr1	79688000	79714000	non-sLAD
chr1	79726000	79784000	non-sLAD
chr1	79784000	79822000	sLAD
chr1	79822000	79834000	non-sLAD
chr1	79834000	79934000	sLAD
chr1	79938000	79942000	non-sLAD
chr1	79942000	79956000	sLAD
chr1	79956000	79960000	non-sLAD
chr1	79964000	79966000	non-sLAD
chr1	79968000	79972000	non-sLAD
chr1	79972000	79998000	sLAD
chr1	79998000	80000000	non-sLAD
chr1	80004000	80006000	non-sLAD
chr1	80006000	80040000	sLAD
[truncated: 52,757 more rows]

## Sheet: Myoblasts
Table S2. Genomic coordinates of identified sLAD regions and non-sLAD regions in myoblasts. The remaining of the genome are "undetermined regions".
chrom	start	end	status
chr1	3000000	3006000	non-sLAD
chr1	3008000	3028000	non-sLAD
chr1	3034000	3044000	non-sLAD
chr1	3046000	3048000	non-sLAD
chr1	3050000	3078000	non-sLAD
chr1	3080000	3084000	non-sLAD
chr1	3084000	3126000	sLAD
chr1	3126000	3128000	non-sLAD
chr1	3130000	3134000	non-sLAD
chr1	3136000	3138000	non-sLAD
chr1	3150000	3180000	non-sLAD
chr1	3180000	3220000	sLAD
chr1	3220000	3228000	non-sLAD
chr1	3232000	3238000	non-sLAD
chr1	3238000	3260000	sLAD
chr1	3260000	3266000	non-sLAD
chr1	3268000	3274000	non-sLAD
chr1	3274000	3292000	sLAD
chr1	3292000	3294000	non-sLAD
chr1	3298000	3300000	non-sLAD
chr1	3300000	3326000	sLAD
chr1	3326000	3336000	non-sLAD
chr1	3340000	3372000	sLAD
chr1	3372000	3380000	non-sLAD
chr1	3380000	3490000	sLAD
chr1	3492000	3498000	non-sLAD
chr1	3498000	3602000	sLAD
chr1	3602000	3614000	non-sLAD
chr1	3614000	3684000	sLAD
chr1	3684000	3692000	non-sLAD
chr1	3692000	3720000	sLAD
chr1	3720000	3734000	non-sLAD
chr1	3734000	3756000	sLAD
chr1	3756000	3758000	non-sLAD
chr1	3762000	3818000	non-sLAD
chr1	3820000	3836000	non-sLAD
chr1	3838000	3840000	non-sLAD
chr1	3842000	3848000	non-sLAD
chr1	3848000	3870000	sLAD
chr1	3870000	3888000	non-sLAD
chr1	3888000	3948000	sLAD
chr1	3948000	3956000	non-sLAD
chr1	3956000	3962000	sLAD
chr1	3962000	3978000	non-sLAD
chr1	3978000	4060000	sLAD
chr1	4060000	4062000	non-sLAD
chr1	4066000	4070000	non-sLAD
chr1	4074000	4078000	non-sLAD
chr1	4078000	4116000	sLAD
chr1	4116000	4128000	non-sLAD
chr1	4128000	4162000	sLAD
chr1	4162000	4178000	non-sLAD
chr1	4184000	4186000	non-sLAD
chr1	4186000	4220000	sLAD
chr1	4220000	4230000	non-sLAD
chr1	4230000	4236000	sLAD
chr1	4236000	4240000	non-sLAD
chr1	4244000	4268000	non-sLAD
chr1	4268000	4326000	sLAD
chr1	4328000	4336000	non-sLAD
chr1	4336000	4426000	sLAD
chr1	4426000	4430000	non-sLAD
chr1	4436000	4438000	non-sLAD
chr1	4438000	4540000	sLAD
chr1	4540000	4548000	non-sLAD
chr1	4556000	4558000	non-sLAD
chr1	4558000	4618000	sLAD
chr1	4618000	4628000	non-sLAD
chr1	4628000	4648000	sLAD
chr1	4648000	4658000	non-sLAD
chr1	4658000	4666000	sLAD
chr1	4666000	4700000	non-sLAD
chr1	4706000	4886000	non-sLAD
chr1	4888000	4934000	non-sLAD
chr1	4934000	4936000	sLAD
chr1	4936000	4938000	non-sLAD
chr1	4940000	4972000	non-sLAD
chr1	4974000	5026000	non-sLAD
chr1	5030000	5048000	non-sLAD
chr1	5050000	5068000	non-sLAD
chr1	5072000	5100000	non-sLAD
chr1	5104000	5170000	non-sLAD
chr1	5170000	5236000	sLAD
chr1	5236000	5242000	non-sLAD
chr1	5246000	5334000	sLAD
chr1	5334000	5342000	non-sLAD
chr1	5346000	5412000	sLAD
chr1	5412000	5414000	non-sLAD
chr1	5418000	5420000	non-sLAD
chr1	5426000	5456000	sLAD
chr1	5456000	5464000	non-sLAD
chr1	5468000	5482000	non-sLAD
chr1	5482000	5552000	sLAD
chr1	5552000	5560000	non-sLAD
chr1	5560000	5616000	sLAD
chr1	5616000	5626000	non-sLAD
chr1	5628000	5634000	non-sLAD
chr1	5634000	5728000	sLAD
chr1	5728000	5730000	non-sLAD
chr1	5732000	5740000	non-sLAD
chr1	5740000	5808000	sLAD
chr1	5808000	5812000	non-sLAD
chr1	5816000	5818000	non-sLAD
chr1	5818000	5826000	sLAD
chr1	5826000	5830000	non-sLAD
chr1	5832000	5834000	non-sLAD
chr1	5834000	5982000	sLAD
chr1	5982000	5984000	non-sLAD
chr1	5990000	5994000	non-sLAD
chr1	5996000	5998000	non-sLAD
chr1	5998000	6028000	sLAD
chr1	6028000	6036000	non-sLAD
chr1	6038000	6110000	sLAD
chr1	6110000	6122000	non-sLAD
chr1	6122000	6134000	sLAD
chr1	6134000	6136000	non-sLAD
chr1	6140000	6158000	non-sLAD
chr1	6162000	6166000	non-sLAD
chr1	6166000	6180000	sLAD
chr1	6180000	6228000	non-sLAD
chr1	6230000	6288000	non-sLAD
chr1	6290000	6324000	non-sLAD
chr1	6330000	6422000	non-sLAD
chr1	6426000	6474000	non-sLAD
chr1	6476000	6496000	non-sLAD
chr1	6498000	6540000	sLAD
chr1	6540000	6554000	non-sLAD
chr1	6558000	6562000	non-sLAD
chr1	6562000	6602000	sLAD
chr1	6602000	6610000	non-sLAD
chr1	6610000	6680000	sLAD
chr1	6684000	6690000	non-sLAD
chr1	6690000	6902000	sLAD
chr1	6902000	6908000	non-sLAD
chr1	6914000	6916000	non-sLAD
chr1	6916000	6936000	sLAD
chr1	6936000	6938000	non-sLAD
chr1	6940000	6946000	non-sLAD
chr1	6946000	6996000	sLAD
chr1	6996000	7006000	non-sLAD
chr1	7006000	7026000	sLAD
chr1	7026000	7034000	non-sLAD
chr1	7034000	7050000	sLAD
chr1	7050000	7070000	non-sLAD
chr1	7076000	7182000	non-sLAD
chr1	7186000	7220000	sLAD
chr1	7220000	7222000	non-sLAD
chr1	7226000	7232000	non-sLAD
chr1	7232000	7270000	sLAD
chr1	7270000	7272000	non-sLAD
chr1	7278000	7292000	non-sLAD
chr1	7294000	7298000	non-sLAD
chr1	7298000	7300000	sLAD
chr1	7300000	7320000	non-sLAD
chr1	7324000	7340000	non-sLAD
chr1	7344000	7356000	non-sLAD
chr1	7358000	7382000	non-sLAD
chr1	7384000	7402000	non-sLAD
chr1	7402000	7420000	sLAD
chr1	7420000	7430000	non-sLAD
chr1	7430000	7462000	sLAD
chr1	7462000	7468000	non-sLAD
chr1	7474000	7476000	non-sLAD
chr1	7478000	7512000	sLAD
chr1	7512000	7538000	non-sLAD
chr1	7540000	7546000	non-sLAD
chr1	7546000	7590000	sLAD
chr1	7590000	7600000	non-sLAD
chr1	7602000	7636000	sLAD
chr1	7636000	7692000	non-sLAD
chr1	7702000	7712000	non-sLAD
chr1	7716000	7718000	non-sLAD
chr1	7718000	7728000	sLAD
chr1	7728000	7752000	non-sLAD
chr1	7752000	7776000	sLAD
chr1	7776000	7778000	non-sLAD
chr1	7782000	7802000	non-sLAD
chr1	7804000	7808000	non-sLAD
chr1	7808000	7820000	sLAD
chr1	7820000	7834000	non-sLAD
chr1	7840000	7848000	non-sLAD
chr1	7850000	7872000	non-sLAD
chr1	7876000	7918000	non-sLAD
chr1	7926000	7934000	non-sLAD
chr1	7940000	7984000	non-sLAD
chr1	7990000	8018000	non-sLAD
chr1	8020000	8064000	non-sLAD
chr1	8064000	8080000	sLAD
chr1	8080000	8114000	non-sLAD
chr1	8216000	8222000	non-sLAD
chr1	8224000	8226000	non-sLAD
chr1	8230000	8240000	non-sLAD
chr1	8246000	8368000	non-sLAD
chr1	8368000	8380000	sLAD
chr1	8380000	8396000	non-sLAD
chr1	8396000	8442000	sLAD
chr1	8442000	8460000	non-sLAD
chr1	8460000	8492000	sLAD
chr1	8492000	8502000	non-sLAD
chr1	8504000	8510000	non-sLAD
chr1	8512000	8514000	non-sLAD
chr1	8516000	8536000	non-sLAD
chr1	8536000	8572000	sLAD
chr1	8572000	8594000	non-sLAD
chr1	8594000	8624000	sLAD
chr1	8624000	8626000	non-sLAD
chr1	8630000	8650000	non-sLAD
chr1	8652000	8654000	non-sLAD
chr1	8660000	8662000	non-sLAD
chr1	8664000	8676000	sLAD
chr1	8676000	8680000	non-sLAD
chr1	8684000	8690000	non-sLAD
chr1	8692000	8706000	non-sLAD
chr1	8710000	8746000	non-sLAD
chr1	8746000	8758000	sLAD
chr1	8758000	8768000	non-sLAD
chr1	8768000	8814000	sLAD
chr1	8814000	8824000	non-sLAD
chr1	8824000	8860000	sLAD
chr1	8860000	8866000	non-sLAD
chr1	8868000	8894000	non-sLAD
chr1	8894000	8926000	sLAD
chr1	8926000	8934000	non-sLAD
chr1	8934000	8944000	sLAD
chr1	8944000	8960000	non-sLAD
chr1	8964000	8970000	non-sLAD
chr1	8970000	9028000	sLAD
chr1	9028000	9030000	non-sLAD
chr1	9034000	9036000	non-sLAD
chr1	9040000	9050000	non-sLAD
chr1	9054000	9056000	non-sLAD
chr1	9056000	9082000	sLAD
chr1	9082000	9112000	non-sLAD
chr1	9114000	9134000	non-sLAD
chr1	9134000	9164000	sLAD
chr1	9164000	9166000	non-sLAD
chr1	9172000	9220000	sLAD
chr1	9220000	9222000	non-sLAD
chr1	9224000	9226000	non-sLAD
chr1	9228000	9232000	non-sLAD
chr1	9236000	9354000	sLAD
chr1	9354000	9364000	non-sLAD
chr1	9364000	9400000	sLAD
chr1	9400000	9410000	non-sLAD
chr1	9410000	9432000	sLAD
chr1	9432000	9458000	non-sLAD
chr1	9458000	9470000	sLAD
chr1	9470000	9476000	non-sLAD
chr1	9478000	9486000	non-sLAD
chr1	9486000	9528000	sLAD
chr1	9528000	9574000	non-sLAD
chr1	9574000	9608000	sLAD
chr1	9608000	9658000	non-sLAD
chr1	9660000	9794000	non-sLAD
chr1	9794000	9884000	sLAD
chr1	9884000	9906000	non-sLAD
chr1	9906000	9908000	sLAD
chr1	9908000	10076000	non-sLAD
chr1	10078000	10240000	non-sLAD
chr1	10242000	10286000	non-sLAD
chr1	10286000	10328000	sLAD
chr1	10328000	10362000	non-sLAD
chr1	10362000	10372000	sLAD
chr1	10372000	10374000	non-sLAD
chr1	10380000	10386000	non-sLAD
chr1	10386000	10424000	sLAD
chr1	10428000	10432000	non-sLAD
chr1	10432000	10454000	sLAD
chr1	10454000	10466000	non-sLAD
chr1	10466000	10500000	sLAD
chr1	10500000	10508000	non-sLAD
chr1	10510000	10520000	non-sLAD
chr1	10524000	10530000	non-sLAD
chr1	10532000	10542000	non-sLAD
chr1	10542000	10562000	sLAD
chr1	10562000	10594000	non-sLAD
chr1	10594000	10604000	sLAD
chr1	10604000	10656000	non-sLAD
chr1	10656000	10718000	sLAD
chr1	10718000	10722000	non-sLAD
chr1	10726000	10728000	non-sLAD
chr1	10728000	10774000	sLAD
chr1	10774000	10778000	non-sLAD
chr1	10782000	10784000	non-sLAD
chr1	10784000	10844000	sLAD
chr1	10844000	10874000	non-sLAD
chr1	10878000	10880000	non-sLAD
chr1	10886000	10900000	non-sLAD
chr1	10902000	10910000	non-sLAD
chr1	10910000	10934000	sLAD
chr1	10934000	10962000	non-sLAD
chr1	10964000	10968000	non-sLAD
chr1	10972000	10974000	non-sLAD
chr1	10974000	11038000	sLAD
chr1	11038000	11046000	non-sLAD
chr1	11046000	11118000	sLAD
chr1	11118000	11126000	non-sLAD
chr1	11126000	11186000	sLAD
chr1	11186000	11208000	non-sLAD
chr1	11208000	11222000	sLAD
chr1	11222000	11232000	non-sLAD
chr1	11232000	11380000	sLAD
chr1	11380000	11388000	non-sLAD
chr1	11390000	11392000	non-sLAD
chr1	11392000	11518000	sLAD
chr1	11518000	11528000	non-sLAD
chr1	11528000	11606000	sLAD
chr1	11610000	11612000	non-sLAD
chr1	11616000	11620000	non-sLAD
chr1	11620000	11634000	sLAD
chr1	11634000	11666000	non-sLAD
chr1	11670000	11706000	non-sLAD
chr1	11710000	11766000	sLAD
chr1	11766000	11768000	non-sLAD
chr1	11774000	11796000	sLAD
chr1	11800000	11804000	non-sLAD
chr1	11804000	11838000	sLAD
chr1	11838000	11840000	non-sLAD
chr1	11842000	11844000	non-sLAD
chr1	11850000	11852000	non-sLAD
chr1	11852000	11862000	sLAD
chr1	11862000	11870000	non-sLAD
chr1	11870000	11878000	sLAD
chr1	11878000	11882000	non-sLAD
chr1	11884000	11886000	non-sLAD
chr1	11886000	11928000	sLAD
chr1	11928000	11938000	non-sLAD
chr1	11940000	11962000	non-sLAD
chr1	11962000	12024000	sLAD
chr1	12024000	12032000	non-sLAD
chr1	12032000	12062000	sLAD
chr1	12062000	12066000	non-sLAD
chr1	12072000	12122000	non-sLAD
chr1	12122000	12144000	sLAD
chr1	12144000	12146000	non-sLAD
chr1	12150000	12208000	non-sLAD
chr1	12214000	12254000	non-sLAD
chr1	12262000	12366000	non-sLAD
chr1	12370000	12458000	non-sLAD
chr1	12460000	12580000	non-sLAD
chr1	12582000	12588000	non-sLAD
chr1	12592000	12654000	non-sLAD
chr1	12658000	12866000	non-sLAD
chr1	12866000	12886000	sLAD
chr1	12886000	12894000	non-sLAD
chr1	12894000	12924000	sLAD
chr1	12924000	13008000	non-sLAD
chr1	13008000	13020000	sLAD
chr1	13020000	13198000	non-sLAD
chr1	13204000	13308000	non-sLAD
chr1	13310000	13464000	non-sLAD
chr1	13474000	13542000	non-sLAD
chr1	13546000	13712000	non-sLAD
chr1	13714000	13722000	non-sLAD
chr1	13728000	13732000	non-sLAD
chr1	13732000	13748000	sLAD
chr1	13748000	13754000	non-sLAD
chr1	13760000	13804000	non-sLAD
chr1	13810000	13880000	non-sLAD
chr1	13886000	14020000	non-sLAD
chr1	14024000	14026000	non-sLAD
chr1	14026000	14068000	sLAD
chr1	14068000	14074000	non-sLAD
chr1	14080000	14104000	non-sLAD
chr1	14110000	14186000	non-sLAD
chr1	14188000	14378000	non-sLAD
chr1	14382000	14394000	non-sLAD
chr1	14394000	14428000	sLAD
chr1	14428000	14438000	non-sLAD
chr1	14442000	14468000	non-sLAD
chr1	14472000	14612000	non-sLAD
chr1	14612000	14638000	sLAD
chr1	14638000	14646000	non-sLAD
chr1	14646000	14718000	sLAD
chr1	14718000	14848000	non-sLAD
chr1	14848000	14954000	sLAD
chr1	14954000	14960000	non-sLAD
chr1	14966000	14972000	non-sLAD
chr1	14972000	14986000	sLAD
chr1	14986000	14994000	non-sLAD
chr1	14994000	15010000	sLAD
chr1	15010000	15012000	non-sLAD
chr1	15016000	15030000	non-sLAD
chr1	15030000	15052000	sLAD
chr1	15052000	15074000	non-sLAD
chr1	15080000	15082000	non-sLAD
chr1	15082000	15220000	sLAD
chr1	15224000	15230000	non-sLAD
chr1	15230000	15248000	sLAD
chr1	15254000	15266000	non-sLAD
chr1	15266000	15364000	sLAD
chr1	15364000	15374000	non-sLAD
chr1	15374000	15452000	sLAD
chr1	15452000	15460000	non-sLAD
chr1	15460000	15480000	sLAD
chr1	15480000	15482000	non-sLAD
chr1	15486000	15492000	non-sLAD
chr1	15494000	15514000	non-sLAD
chr1	15516000	15520000	non-sLAD
chr1	15520000	15602000	sLAD
chr1	15602000	15728000	non-sLAD
chr1	15734000	15752000	non-sLAD
chr1	15756000	15854000	non-sLAD
chr1	15856000	15918000	non-sLAD
chr1	15924000	15942000	non-sLAD
chr1	15946000	15992000	non-sLAD
chr1	15994000	16022000	non-sLAD
chr1	16026000	16060000	non-sLAD
chr1	16064000	16154000	non-sLAD
chr1	16160000	16346000	non-sLAD
chr1	16346000	16352000	sLAD
chr1	16352000	16412000	non-sLAD
chr1	16416000	16440000	non-sLAD
chr1	16442000	16444000	non-sLAD
chr1	16448000	16466000	non-sLAD
chr1	16468000	16518000	non-sLAD
chr1	16520000	16614000	non-sLAD
chr1	16616000	16700000	non-sLAD
chr1	16704000	16720000	non-sLAD
chr1	16722000	16730000	non-sLAD
chr1	16734000	16820000	non-sLAD
chr1	16824000	16830000	non-sLAD
chr1	16830000	16848000	sLAD
chr1	16848000	16862000	non-sLAD
chr1	16866000	16872000	non-sLAD
chr1	16872000	16882000	sLAD
chr1	16882000	16884000	non-sLAD
chr1	16888000	16906000	non-sLAD
chr1	16906000	16926000	sLAD
chr1	16926000	16928000	non-sLAD
chr1	16932000	16938000	non-sLAD
chr1	16944000	17028000	non-sLAD
chr1	17028000	17050000	sLAD
chr1	17050000	17066000	non-sLAD
chr1	17070000	17130000	non-sLAD
chr1	17132000	17156000	non-sLAD
chr1	17156000	17184000	sLAD
chr1	17184000	17214000	non-sLAD
chr1	17216000	17240000	non-sLAD
chr1	17240000	17252000	sLAD
chr1	17252000	17262000	non-sLAD
chr1	17262000	17278000	sLAD
chr1	17278000	17280000	non-sLAD
chr1	17284000	17292000	non-sLAD
chr1	17292000	17312000	sLAD
chr1	17312000	17320000	non-sLAD
chr1	17324000	17326000	non-sLAD
chr1	17326000	17372000	sLAD
chr1	17380000	17394000	non-sLAD
chr1	17394000	17424000	sLAD
chr1	17424000	17428000	non-sLAD
chr1	17430000	17458000	non-sLAD
chr1	17470000	17492000	non-sLAD
chr1	17492000	17514000	sLAD
chr1	17514000	17582000	non-sLAD
chr1	17584000	17626000	non-sLAD
chr1	17626000	17668000	sLAD
chr1	17668000	17670000	non-sLAD
chr1	17676000	17690000	non-sLAD
chr1	17694000	17710000	non-sLAD
chr1	17710000	17884000	sLAD
chr1	17884000	17888000	non-sLAD
chr1	17894000	17898000	non-sLAD
chr1	17898000	17906000	sLAD
chr1	17906000	17908000	non-sLAD
chr1	17912000	17944000	non-sLAD
chr1	17954000	18014000	non-sLAD
chr1	18014000	18050000	sLAD
chr1	18050000	18068000	non-sLAD
chr1	18076000	18102000	non-sLAD
chr1	18104000	18110000	non-sLAD
chr1	18110000	18136000	sLAD
chr1	18136000	18150000	non-sLAD
chr1	18150000	18204000	sLAD
chr1	18204000	18214000	non-sLAD
chr1	18214000	18332000	sLAD
chr1	18332000	18392000	non-sLAD
chr1	18392000	18434000	sLAD
chr1	18434000	18440000	non-sLAD
chr1	18442000	18464000	non-sLAD
chr1	18470000	18508000	non-sLAD
chr1	18510000	18528000	non-sLAD
chr1	18534000	18542000	non-sLAD
chr1	18542000	18576000	sLAD
chr1	18576000	18584000	non-sLAD
chr1	18584000	18610000	sLAD
chr1	18610000	18644000	non-sLAD
chr1	18646000	18650000	non-sLAD
chr1	18654000	18658000	non-sLAD
chr1	18658000	18686000	sLAD
chr1	18686000	18712000	non-sLAD
chr1	18712000	18746000	sLAD
chr1	18746000	18754000	non-sLAD
chr1	18754000	18792000	sLAD
chr1	18792000	18806000	non-sLAD
chr1	18810000	18814000	non-sLAD
chr1	18814000	18862000	sLAD
chr1	18862000	18864000	non-sLAD
chr1	18868000	18886000	non-sLAD
chr1	18886000	18902000	sLAD
chr1	18902000	18918000	non-sLAD
chr1	18922000	18924000	non-sLAD
chr1	18924000	18954000	sLAD
chr1	18954000	18962000	non-sLAD
chr1	18962000	19058000	sLAD
chr1	19058000	19066000	non-sLAD
chr1	19066000	19116000	sLAD
chr1	19122000	19124000	non-sLAD
chr1	19124000	19174000	sLAD
chr1	19174000	19184000	non-sLAD
chr1	19184000	19192000	sLAD
chr1	19192000	19230000	non-sLAD
chr1	19230000	19262000	sLAD
chr1	19262000	19274000	non-sLAD
chr1	19276000	19312000	non-sLAD
chr1	19312000	19350000	sLAD
chr1	19350000	19362000	non-sLAD
chr1	19370000	19390000	non-sLAD
chr1	19394000	19396000	non-sLAD
chr1	19396000	19418000	sLAD
chr1	19418000	19426000	non-sLAD
chr1	19430000	19434000	non-sLAD
chr1	19440000	19444000	non-sLAD
chr1	19444000	19468000	sLAD
chr1	19468000	19488000	non-sLAD
chr1	19488000	19522000	sLAD
chr1	19522000	19546000	non-sLAD
chr1	19546000	19586000	sLAD
chr1	19586000	19614000	non-sLAD
chr1	19618000	19620000	non-sLAD
chr1	19620000	19676000	sLAD
chr1	19676000	19678000	non-sLAD
chr1	19682000	19684000	non-sLAD
chr1	19684000	19696000	sLAD
chr1	19696000	19698000	non-sLAD
chr1	19702000	19714000	non-sLAD
chr1	19716000	19718000	non-sLAD
chr1	19718000	19790000	sLAD
chr1	19796000	19830000	non-sLAD
chr1	19834000	19836000	non-sLAD
chr1	19836000	19886000	sLAD
chr1	19886000	19898000	non-sLAD
chr1	19898000	19924000	sLAD
chr1	19924000	19932000	non-sLAD
chr1	19932000	19962000	sLAD
chr1	19962000	19986000	non-sLAD
chr1	19988000	20000000	non-sLAD
chr1	20000000	20012000	sLAD
chr1	20012000	20014000	non-sLAD
chr1	20018000	20042000	non-sLAD
chr1	20046000	20048000	non-sLAD
chr1	20048000	20072000	sLAD
chr1	20072000	20076000	non-sLAD
chr1	20078000	20084000	non-sLAD
chr1	20084000	20150000	sLAD
chr1	20150000	20162000	non-sLAD
chr1	20162000	20218000	sLAD
chr1	20218000	20220000	non-sLAD
chr1	20224000	20228000	non-sLAD
chr1	20228000	20268000	sLAD
chr1	20274000	20306000	non-sLAD
chr1	20310000	20320000	non-sLAD
chr1	20320000	20410000	sLAD
chr1	20410000	20414000	non-sLAD
chr1	20416000	20424000	non-sLAD
chr1	20428000	20430000	non-sLAD
chr1	20430000	20474000	sLAD
chr1	20474000	20478000	non-sLAD
chr1	20482000	20486000	non-sLAD
chr1	20486000	20496000	sLAD
chr1	20496000	20516000	non-sLAD
chr1	20522000	20544000	non-sLAD
chr1	20544000	20562000	sLAD
chr1	20562000	20566000	non-sLAD
chr1	20570000	20634000	non-sLAD
chr1	20638000	20696000	non-sLAD
chr1	20702000	20760000	non-sLAD
chr1	20762000	20840000	non-sLAD
chr1	20842000	20954000	non-sLAD
chr1	20956000	21008000	non-sLAD
chr1	21012000	21108000	non-sLAD
chr1	21112000	21126000	non-sLAD
chr1	21128000	21160000	non-sLAD
chr1	21162000	21186000	non-sLAD
chr1	21192000	21234000	non-sLAD
chr1	21234000	21258000	sLAD
chr1	21258000	21352000	non-sLAD
chr1	21354000	21374000	non-sLAD
chr1	21374000	21404000	sLAD
chr1	21404000	21414000	non-sLAD
chr1	21414000	21562000	sLAD
chr1	21562000	21570000	non-sLAD
chr1	21578000	21580000	non-sLAD
chr1	21580000	21614000	sLAD
chr1	21614000	21622000	non-sLAD
chr1	21622000	21728000	sLAD
chr1	21728000	21736000	non-sLAD
chr1	21736000	21758000	sLAD
chr1	21760000	21770000	non-sLAD
chr1	21770000	21798000	sLAD
chr1	21798000	21808000	non-sLAD
chr1	21808000	21944000	sLAD
chr1	21944000	21952000	non-sLAD
chr1	21952000	21984000	sLAD
chr1	21984000	21986000	non-sLAD
chr1	21992000	21994000	non-sLAD
chr1	21994000	22044000	sLAD
chr1	22044000	22046000	non-sLAD
chr1	22050000	22052000	non-sLAD
chr1	22052000	22068000	sLAD
chr1	22068000	22072000	non-sLAD
chr1	22074000	22076000	non-sLAD
chr1	22076000	22142000	sLAD
chr1	22142000	22144000	non-sLAD
chr1	22154000	22156000	non-sLAD
chr1	22156000	22348000	sLAD
chr1	22348000	22356000	non-sLAD
chr1	22356000	22420000	sLAD
chr1	22420000	22424000	non-sLAD
chr1	22472000	22494000	non-sLAD
chr1	22494000	22556000	sLAD
chr1	22556000	22578000	non-sLAD
chr1	22578000	22604000	sLAD
chr1	22604000	22614000	non-sLAD
chr1	22614000	22642000	sLAD
chr1	22642000	22654000	non-sLAD
chr1	22654000	22790000	sLAD
chr1	22790000	22800000	non-sLAD
chr1	22800000	22842000	sLAD
chr1	22842000	22850000	non-sLAD
chr1	22850000	22874000	sLAD
chr1	22874000	22876000	non-sLAD
chr1	22880000	22882000	non-sLAD
chr1	22882000	23142000	sLAD
chr1	23142000	23304000	non-sLAD
chr1	23314000	23342000	non-sLAD
chr1	23342000	23360000	sLAD
chr1	23360000	23398000	non-sLAD
chr1	23398000	23436000	sLAD
chr1	23436000	23450000	non-sLAD
chr1	23450000	23562000	sLAD
chr1	23562000	23590000	non-sLAD
chr1	23590000	23616000	sLAD
chr1	23616000	23622000	non-sLAD
chr1	23626000	23634000	non-sLAD
chr1	23634000	23650000	sLAD
chr1	23650000	23660000	non-sLAD
chr1	23660000	23670000	sLAD
chr1	23670000	23672000	non-sLAD
chr1	23676000	23680000	non-sLAD
chr1	23680000	23700000	sLAD
chr1	23700000	23702000	non-sLAD
chr1	23706000	23732000	non-sLAD
chr1	23736000	23748000	non-sLAD
chr1	23748000	23758000	sLAD
chr1	23758000	23786000	non-sLAD
chr1	23788000	23790000	non-sLAD
chr1	23792000	23894000	non-sLAD
chr1	23898000	23950000	non-sLAD
chr1	23950000	23976000	sLAD
chr1	23976000	24082000	non-sLAD
chr1	24088000	24154000	non-sLAD
chr1	24156000	24162000	non-sLAD
chr1	24162000	24184000	sLAD
chr1	24184000	24196000	non-sLAD
chr1	24196000	24242000	sLAD
chr1	24242000	24282000	non-sLAD
chr1	24282000	24320000	sLAD
chr1	24320000	24348000	non-sLAD
chr1	24350000	24426000	non-sLAD
chr1	24428000	24504000	non-sLAD
chr1	24508000	24648000	non-sLAD
chr1	24652000	24688000	non-sLAD
chr1	24736000	24740000	non-sLAD
chr1	24742000	24780000	non-sLAD
chr1	24784000	24826000	non-sLAD
chr1	24826000	24858000	sLAD
chr1	24858000	24862000	non-sLAD
chr1	24864000	24866000	non-sLAD
chr1	24868000	24888000	non-sLAD
chr1	24888000	24910000	sLAD
chr1	24910000	24922000	non-sLAD
chr1	24922000	24946000	sLAD
chr1	24946000	24956000	non-sLAD
chr1	24956000	25020000	sLAD
chr1	25020000	25036000	non-sLAD
chr1	25036000	25062000	sLAD
chr1	25062000	25082000	non-sLAD
chr1	25082000	25100000	sLAD
chr1	25100000	25110000	non-sLAD
chr1	25110000	25174000	sLAD
chr1	25174000	25178000	non-sLAD
chr1	25184000	25196000	non-sLAD
chr1	25198000	25202000	non-sLAD
chr1	25202000	25252000	sLAD
chr1	25252000	25266000	non-sLAD
chr1	25266000	25340000	sLAD
chr1	25340000	25348000	non-sLAD
chr1	25348000	25364000	sLAD
chr1	25364000	25388000	non-sLAD
chr1	25390000	25396000	non-sLAD
chr1	25396000	25494000	sLAD
chr1	25494000	25504000	non-sLAD
chr1	25504000	25576000	sLAD
chr1	25576000	25578000	non-sLAD
chr1	25582000	25584000	non-sLAD
chr1	25584000	25632000	sLAD
chr1	25632000	25648000	non-sLAD
chr1	25654000	25716000	sLAD
chr1	25716000	25720000	non-sLAD
chr1	25726000	25728000	non-sLAD
chr1	25728000	25778000	sLAD
chr1	25778000	25820000	non-sLAD
chr1	25820000	25878000	sLAD
chr1	25878000	25888000	non-sLAD
chr1	25888000	25908000	sLAD
chr1	25908000	25916000	non-sLAD
chr1	25916000	25936000	sLAD
chr1	25936000	25944000	non-sLAD
chr1	25944000	25966000	sLAD
chr1	25966000	25968000	non-sLAD
chr1	25972000	26010000	non-sLAD
chr1	26010000	26044000	sLAD
chr1	26044000	26064000	non-sLAD
chr1	26066000	26068000	non-sLAD
chr1	26068000	26106000	sLAD
chr1	26106000	26158000	non-sLAD
chr1	26160000	26162000	non-sLAD
chr1	26162000	26204000	sLAD
chr1	26204000	26212000	non-sLAD
chr1	26212000	26218000	sLAD
chr1	26218000	26226000	non-sLAD
chr1	26226000	26246000	sLAD
chr1	26246000	26254000	non-sLAD
chr1	26254000	26272000	sLAD
chr1	26272000	26300000	non-sLAD
chr1	26302000	26314000	non-sLAD
chr1	26314000	26370000	sLAD
chr1	26370000	26408000	non-sLAD
chr1	26410000	26414000	non-sLAD
chr1	26414000	26470000	sLAD
chr1	26470000	26472000	non-sLAD
chr1	26478000	26486000	non-sLAD
chr1	26488000	26492000	non-sLAD
chr1	26494000	26498000	non-sLAD
chr1	26502000	26528000	non-sLAD
chr1	26532000	26534000	non-sLAD
chr1	26534000	26548000	sLAD
chr1	26548000	26556000	non-sLAD
chr1	26560000	26562000	non-sLAD
chr1	26562000	26586000	sLAD
chr1	26586000	26592000	non-sLAD
chr1	26594000	26644000	non-sLAD
chr1	26648000	26654000	non-sLAD
chr1	26654000	26684000	sLAD
chr1	26684000	26708000	non-sLAD
chr1	26708000	26720000	sLAD
chr1	26720000	26728000	non-sLAD
chr1	26728000	26762000	sLAD
chr1	26762000	26774000	non-sLAD
chr1	26774000	26818000	sLAD
chr1	26818000	26918000	non-sLAD
chr1	26918000	26990000	sLAD
chr1	26990000	26996000	non-sLAD
chr1	26998000	27048000	non-sLAD
chr1	27052000	27084000	non-sLAD
chr1	27086000	27150000	non-sLAD
chr1	27154000	27184000	non-sLAD
chr1	27186000	27188000	non-sLAD
chr1	27190000	27198000	non-sLAD
chr1	27202000	27218000	non-sLAD
chr1	27222000	27238000	non-sLAD
chr1	27244000	27252000	non-sLAD
chr1	27258000	27260000	non-sLAD
chr1	27262000	27282000	non-sLAD
chr1	27284000	27292000	non-sLAD
chr1	27292000	27300000	sLAD
chr1	27300000	27328000	non-sLAD
chr1	27332000	27372000	non-sLAD
chr1	27376000	27428000	non-sLAD
chr1	27428000	27448000	sLAD
chr1	27448000	27462000	non-sLAD
chr1	27464000	27468000	non-sLAD
chr1	27468000	27490000	sLAD
chr1	27490000	27498000	non-sLAD
chr1	27498000	27530000	sLAD
chr1	27530000	27546000	non-sLAD
chr1	27546000	27556000	sLAD
chr1	27556000	27564000	non-sLAD
chr1	27566000	27580000	non-sLAD
chr1	27582000	27586000	non-sLAD
chr1	27586000	27652000	sLAD
chr1	27652000	27662000	non-sLAD
chr1	27662000	27750000	sLAD
chr1	27750000	27786000	non-sLAD
chr1	27792000	27796000	non-sLAD
chr1	27800000	27808000	non-sLAD
chr1	27810000	27812000	non-sLAD
chr1	27818000	27822000	non-sLAD
chr1	27822000	27850000	sLAD
chr1	27850000	27860000	non-sLAD
chr1	27860000	27906000	sLAD
chr1	27906000	27962000	non-sLAD
chr1	27962000	28028000	sLAD
chr1	28028000	28036000	non-sLAD
chr1	28036000	28084000	sLAD
chr1	28084000	28140000	non-sLAD
chr1	28140000	28166000	sLAD
chr1	28166000	28174000	non-sLAD
chr1	28176000	28178000	non-sLAD
chr1	28178000	28210000	sLAD
chr1	28210000	28244000	non-sLAD
chr1	28250000	28262000	non-sLAD
chr1	28262000	28292000	sLAD
chr1	28292000	28306000	non-sLAD
chr1	28308000	28314000	non-sLAD
chr1	28314000	28340000	sLAD
chr1	28340000	28346000	non-sLAD
chr1	28350000	28360000	non-sLAD
chr1	28362000	28458000	non-sLAD
chr1	28462000	28516000	non-sLAD
chr1	28516000	28646000	sLAD
chr1	28646000	28656000	non-sLAD
chr1	28656000	28712000	sLAD
chr1	28712000	28752000	non-sLAD
chr1	28752000	28794000	sLAD
chr1	28794000	28830000	non-sLAD
chr1	28830000	28848000	sLAD
chr1	28848000	28946000	non-sLAD
chr1	28948000	29068000	non-sLAD
chr1	29068000	29088000	sLAD
chr1	29088000	29094000	non-sLAD
chr1	29098000	29104000	non-sLAD
chr1	29104000	29112000	sLAD
chr1	29112000	29138000	non-sLAD
chr1	29138000	29148000	sLAD
chr1	29148000	29228000	non-sLAD
chr1	29228000	29264000	sLAD
chr1	29264000	29272000	non-sLAD
chr1	29272000	29296000	sLAD
chr1	29296000	29306000	non-sLAD
chr1	29308000	29310000	non-sLAD
chr1	29310000	29320000	sLAD
chr1	29320000	29352000	non-sLAD
chr1	29352000	29358000	sLAD
chr1	29358000	29378000	non-sLAD
chr1	29378000	29388000	sLAD
chr1	29388000	29390000	non-sLAD
chr1	29396000	29426000	non-sLAD
chr1	29430000	29452000	non-sLAD
chr1	29452000	29462000	sLAD
chr1	29462000	29464000	non-sLAD
chr1	29466000	29468000	non-sLAD
chr1	29470000	29490000	sLAD
chr1	29490000	29498000	non-sLAD
chr1	29498000	29520000	sLAD
chr1	29520000	29586000	non-sLAD
chr1	29586000	29612000	sLAD
chr1	29612000	29614000	non-sLAD
chr1	29616000	29626000	non-sLAD
chr1	29626000	29636000	sLAD
chr1	29636000	29638000	non-sLAD
chr1	29642000	29662000	non-sLAD
chr1	29670000	29700000	non-sLAD
chr1	29706000	29712000	non-sLAD
chr1	29714000	29754000	non-sLAD
chr1	29758000	29762000	non-sLAD
chr1	29766000	29794000	sLAD
chr1	29794000	29796000	non-sLAD
chr1	29798000	29802000	non-sLAD
chr1	29802000	29860000	sLAD
chr1	29860000	29892000	non-sLAD
chr1	29896000	29902000	non-sLAD
chr1	29902000	29940000	sLAD
chr1	29940000	29946000	non-sLAD
chr1	29950000	30000000	non-sLAD
chr1	30006000	30016000	non-sLAD
chr1	30016000	30046000	sLAD
chr1	30046000	30054000	non-sLAD
chr1	30054000	30060000	sLAD
chr1	30060000	30094000	non-sLAD
chr1	30100000	30102000	non-sLAD
chr1	30104000	30106000	non-sLAD
chr1	30106000	30118000	sLAD
chr1	30118000	30124000	non-sLAD
chr1	30130000	30152000	non-sLAD
chr1	30152000	30180000	sLAD
chr1	30180000	30188000	non-sLAD
chr1	30188000	30194000	sLAD
chr1	30194000	30216000	non-sLAD
chr1	30220000	30224000	non-sLAD
chr1	30224000	30248000	sLAD
chr1	30248000	30294000	non-sLAD
chr1	30294000	30318000	sLAD
chr1	30318000	30352000	non-sLAD
chr1	30354000	30362000	non-sLAD
chr1	30370000	30374000	non-sLAD
chr1	30374000	30390000	sLAD
chr1	30396000	30398000	non-sLAD
chr1	30398000	30428000	sLAD
chr1	30434000	30444000	non-sLAD
chr1	30444000	30506000	sLAD
chr1	30506000	30526000	non-sLAD
chr1	30528000	30532000	non-sLAD
chr1	30532000	30580000	sLAD
chr1	30580000	30590000	non-sLAD
chr1	30590000	30598000	sLAD
chr1	30598000	30600000	non-sLAD
chr1	30604000	30610000	non-sLAD
chr1	30610000	30660000	sLAD
chr1	30660000	30662000	non-sLAD
chr1	30664000	30668000	non-sLAD
chr1	30670000	30674000	non-sLAD
chr1	30674000	30716000	sLAD
chr1	30716000	30718000	non-sLAD
chr1	30722000	30726000	non-sLAD
chr1	30730000	30734000	non-sLAD
chr1	30734000	30744000	sLAD
chr1	30744000	30770000	non-sLAD
chr1	30770000	30780000	sLAD
chr1	30784000	30788000	non-sLAD
chr1	30794000	30802000	non-sLAD
chr1	30804000	30806000	non-sLAD
chr1	30806000	30814000	sLAD
chr1	30814000	30818000	non-sLAD
chr1	30824000	30912000	non-sLAD
chr1	30916000	31016000	non-sLAD
chr1	31018000	31132000	non-sLAD
chr1	31138000	31244000	non-sLAD
chr1	31246000	31260000	non-sLAD
chr1	31260000	31318000	sLAD
chr1	31318000	31336000	non-sLAD
chr1	31338000	31352000	non-sLAD
chr1	31358000	31362000	non-sLAD
chr1	31362000	31388000	sLAD
chr1	31388000	31398000	non-sLAD
chr1	31398000	31438000	sLAD
chr1	31440000	31442000	non-sLAD
chr1	31448000	31466000	sLAD
chr1	31466000	31468000	non-sLAD
chr1	31472000	31474000	non-sLAD
chr1	31474000	31512000	sLAD
chr1	31516000	31520000	non-sLAD
chr1	31520000	31542000	sLAD
chr1	31542000	31544000	non-sLAD
chr1	31548000	31558000	non-sLAD
chr1	31560000	31588000	non-sLAD
chr1	31588000	31598000	sLAD
chr1	31598000	31606000	non-sLAD
chr1	31608000	31610000	non-sLAD
chr1	31610000	31668000	sLAD
chr1	31668000	31686000	non-sLAD
chr1	31686000	31728000	sLAD
chr1	31728000	31752000	non-sLAD
chr1	31758000	31788000	non-sLAD
chr1	31790000	31792000	non-sLAD
chr1	31792000	31816000	sLAD
chr1	31816000	31852000	non-sLAD
chr1	31854000	31856000	non-sLAD
chr1	31856000	31868000	sLAD
chr1	31868000	31872000	non-sLAD
chr1	31876000	31878000	non-sLAD
chr1	31878000	31892000	sLAD
chr1	31892000	31910000	non-sLAD
chr1	31912000	31956000	non-sLAD
chr1	31956000	31986000	sLAD
chr1	31986000	32016000	non-sLAD
chr1	32022000	32032000	non-sLAD
chr1	32032000	32100000	sLAD
chr1	32100000	32102000	non-sLAD
chr1	32106000	32128000	non-sLAD
chr1	32130000	32136000	non-sLAD
chr1	32136000	32316000	sLAD
chr1	32322000	32324000	non-sLAD
chr1	32324000	32374000	sLAD
chr1	32374000	32384000	non-sLAD
chr1	32384000	32408000	sLAD
chr1	32408000	32416000	non-sLAD
chr1	32416000	32492000	sLAD
chr1	32492000	32494000	non-sLAD
chr1	32498000	32500000	non-sLAD
chr1	32500000	32570000	sLAD
chr1	32570000	32608000	non-sLAD
chr1	32608000	32626000	sLAD
chr1	32626000	32638000	non-sLAD
chr1	32638000	32674000	sLAD
chr1	32674000	32682000	non-sLAD
chr1	32682000	32722000	sLAD
chr1	32722000	32724000	non-sLAD
chr1	32728000	32742000	non-sLAD
chr1	32742000	32808000	sLAD
chr1	32810000	32816000	non-sLAD
chr1	32816000	32868000	sLAD
chr1	32868000	32872000	non-sLAD
chr1	32874000	32876000	non-sLAD
chr1	32876000	32944000	sLAD
chr1	32944000	32956000	non-sLAD
chr1	32956000	33050000	sLAD
chr1	33050000	33070000	non-sLAD
chr1	33076000	33082000	non-sLAD
chr1	33082000	33096000	sLAD
chr1	33096000	33104000	non-sLAD
chr1	33108000	33114000	non-sLAD
chr1	33114000	33154000	sLAD
chr1	33154000	33164000	non-sLAD
chr1	33164000	33214000	sLAD
chr1	33214000	33220000	non-sLAD
chr1	33226000	33230000	non-sLAD
chr1	33230000	33236000	sLAD
chr1	33236000	33244000	non-sLAD
chr1	33244000	33282000	sLAD
chr1	33282000	33288000	non-sLAD
chr1	33290000	33292000	non-sLAD
chr1	33292000	33356000	sLAD
chr1	33356000	33358000	non-sLAD
chr1	33362000	33364000	non-sLAD
chr1	33368000	33372000	non-sLAD
chr1	33372000	33436000	sLAD
chr1	33436000	33444000	non-sLAD
chr1	33444000	33462000	sLAD
chr1	33462000	33466000	non-sLAD
chr1	33470000	33472000	non-sLAD
chr1	33476000	33484000	non-sLAD
chr1	33484000	33496000	sLAD
chr1	33496000	33500000	non-sLAD
chr1	33502000	33626000	non-sLAD
chr1	33628000	34136000	non-sLAD
chr1	34140000	34476000	non-sLAD
chr1	34482000	34660000	non-sLAD
chr1	34662000	34702000	non-sLAD
chr1	34706000	34716000	non-sLAD
chr1	34718000	34722000	non-sLAD
chr1	34722000	34742000	sLAD
chr1	34742000	34750000	non-sLAD
chr1	34750000	34796000	sLAD
chr1	34796000	34972000	non-sLAD
chr1	34976000	34980000	non-sLAD
chr1	34980000	35002000	sLAD
chr1	35002000	35004000	non-sLAD
chr1	35006000	35012000	non-sLAD
chr1	35012000	35100000	sLAD
chr1	35104000	35138000	non-sLAD
chr1	35140000	35148000	non-sLAD
chr1	35148000	35220000	sLAD
chr1	35220000	35228000	non-sLAD
chr1	35228000	35254000	sLAD
chr1	35254000	35286000	non-sLAD
chr1	35286000	35344000	sLAD
chr1	35344000	35358000	non-sLAD
chr1	35360000	35374000	non-sLAD
chr1	35376000	35390000	non-sLAD
chr1	35390000	35428000	sLAD
chr1	35428000	35436000	non-sLAD
chr1	35436000	35440000	sLAD
chr1	35440000	35448000	non-sLAD
chr1	35448000	35462000	sLAD
chr1	35462000	35466000	non-sLAD
chr1	35470000	35472000	non-sLAD
chr1	35472000	35530000	sLAD
chr1	35530000	35544000	non-sLAD
chr1	35546000	35550000	non-sLAD
chr1	35550000	35648000	sLAD
chr1	35648000	35658000	non-sLAD
chr1	35658000	35714000	sLAD
chr1	35714000	35726000	non-sLAD
chr1	35726000	35750000	sLAD
chr1	35750000	35846000	non-sLAD
chr1	35852000	35954000	non-sLAD
chr1	35956000	36090000	non-sLAD
chr1	36094000	37010000	non-sLAD
chr1	37014000	37138000	non-sLAD
chr1	37138000	37164000	sLAD
chr1	37164000	37336000	non-sLAD
chr1	37340000	37450000	non-sLAD
chr1	37452000	37654000	non-sLAD
chr1	37656000	37680000	non-sLAD
chr1	37682000	37780000	non-sLAD
chr1	37780000	37822000	sLAD
chr1	37822000	37832000	non-sLAD
chr1	37834000	37844000	non-sLAD
chr1	37848000	37852000	non-sLAD
chr1	37852000	37888000	sLAD
chr1	37888000	38358000	non-sLAD
chr1	38360000	38392000	non-sLAD
chr1	38392000	38422000	sLAD
chr1	38422000	38582000	non-sLAD
chr1	38582000	38602000	sLAD
chr1	38602000	38690000	non-sLAD
chr1	38690000	38782000	sLAD
chr1	38782000	38790000	non-sLAD
chr1	38790000	38822000	sLAD
chr1	38822000	38874000	non-sLAD
chr1	38874000	38886000	sLAD
chr1	38886000	38894000	non-sLAD
chr1	38894000	38898000	sLAD
chr1	38898000	39254000	non-sLAD
chr1	39256000	39780000	non-sLAD
chr1	39784000	39858000	non-sLAD
chr1	39860000	40104000	non-sLAD
chr1	40106000	40200000	non-sLAD
chr1	40204000	40252000	non-sLAD
chr1	40260000	40262000	non-sLAD
chr1	40264000	40364000	non-sLAD
chr1	40366000	40390000	non-sLAD
chr1	40392000	40510000	non-sLAD
chr1	40514000	40564000	non-sLAD
chr1	40568000	40624000	non-sLAD
chr1	40626000	40756000	non-sLAD
chr1	40758000	40996000	non-sLAD
chr1	40996000	41052000	sLAD
chr1	41052000	41110000	non-sLAD
chr1	41110000	41124000	sLAD
chr1	41124000	41222000	non-sLAD
chr1	41222000	41328000	sLAD
chr1	41328000	41342000	non-sLAD
chr1	41342000	41372000	sLAD
chr1	41372000	41378000	non-sLAD
chr1	41380000	41382000	non-sLAD
chr1	41382000	41416000	sLAD
chr1	41416000	41428000	non-sLAD
chr1	41428000	41516000	sLAD
chr1	41516000	41526000	non-sLAD
chr1	41530000	41534000	non-sLAD
chr1	41534000	41572000	sLAD
chr1	41572000	41576000	non-sLAD
chr1	41578000	41582000	non-sLAD
chr1	41582000	41980000	sLAD
chr1	41980000	41988000	non-sLAD
chr1	41988000	42004000	sLAD
chr1	42004000	42016000	non-sLAD
chr1	42016000	42134000	sLAD
chr1	42134000	42142000	non-sLAD
chr1	42142000	42202000	sLAD
chr1	42202000	42210000	non-sLAD
chr1	42210000	42230000	sLAD
chr1	42230000	42238000	non-sLAD
chr1	42238000	42294000	sLAD
chr1	42294000	42326000	non-sLAD
chr1	42326000	42390000	sLAD
chr1	42390000	42392000	non-sLAD
chr1	42398000	42442000	sLAD
chr1	42442000	42450000	non-sLAD
chr1	42450000	42474000	sLAD
chr1	42474000	42482000	non-sLAD
chr1	42482000	42558000	sLAD
chr1	42558000	42568000	non-sLAD
chr1	42568000	42742000	sLAD
chr1	42742000	42760000	non-sLAD
chr1	42760000	42816000	sLAD
chr1	42816000	42824000	non-sLAD
chr1	42824000	42846000	sLAD
chr1	42846000	42854000	non-sLAD
chr1	42854000	42902000	sLAD
chr1	42902000	42918000	non-sLAD
chr1	42920000	42998000	non-sLAD
chr1	42998000	43028000	sLAD
chr1	43028000	43032000	non-sLAD
chr1	43034000	43040000	non-sLAD
chr1	43040000	43068000	sLAD
chr1	43068000	43076000	non-sLAD
chr1	43076000	43092000	sLAD
chr1	43092000	43284000	non-sLAD
chr1	43288000	43372000	non-sLAD
chr1	43374000	43700000	non-sLAD
chr1	43702000	43906000	non-sLAD
chr1	43912000	43962000	non-sLAD
chr1	43966000	44208000	non-sLAD
chr1	44210000	44272000	non-sLAD
chr1	44272000	44278000	sLAD
chr1	44278000	44302000	non-sLAD
chr1	44308000	44328000	non-sLAD
chr1	44332000	44338000	non-sLAD
chr1	44342000	44348000	non-sLAD
chr1	44352000	44362000	non-sLAD
chr1	44364000	44366000	non-sLAD
chr1	44368000	44406000	non-sLAD
chr1	44412000	44424000	non-sLAD
chr1	44436000	44440000	non-sLAD
chr1	44444000	44456000	non-sLAD
chr1	44456000	44470000	sLAD
chr1	44470000	44472000	non-sLAD
chr1	44476000	44484000	non-sLAD
chr1	44486000	44510000	non-sLAD
chr1	44510000	44528000	sLAD
chr1	44528000	44532000	non-sLAD
chr1	44548000	44556000	non-sLAD
chr1	44560000	44660000	non-sLAD
chr1	44666000	44706000	non-sLAD
chr1	44706000	44742000	sLAD
chr1	44742000	44750000	non-sLAD
chr1	44756000	44780000	non-sLAD
chr1	44786000	44876000	non-sLAD
chr1	44882000	44954000	non-sLAD
chr1	44960000	44962000	non-sLAD
chr1	44966000	45016000	non-sLAD
chr1	45024000	45136000	non-sLAD
chr1	45138000	45164000	non-sLAD
chr1	45166000	45220000	non-sLAD
chr1	45230000	45244000	non-sLAD
chr1	45250000	45256000	non-sLAD
chr1	45262000	45288000	non-sLAD
chr1	45294000	45304000	non-sLAD
chr1	45308000	45474000	non-sLAD
chr1	45476000	45578000	non-sLAD
chr1	45580000	45614000	non-sLAD
chr1	45620000	45668000	non-sLAD
chr1	45670000	45672000	non-sLAD
chr1	45674000	45712000	non-sLAD
chr1	45716000	45792000	non-sLAD
chr1	45796000	45846000	non-sLAD
chr1	45848000	46018000	non-sLAD
chr1	46018000	46026000	sLAD
chr1	46026000	46030000	non-sLAD
chr1	46032000	46040000	non-sLAD
chr1	46040000	46044000	sLAD
chr1	46044000	46052000	non-sLAD
chr1	46052000	46094000	sLAD
chr1	46094000	46130000	non-sLAD
chr1	46132000	46148000	non-sLAD
chr1	46154000	46202000	non-sLAD
chr1	46204000	46266000	non-sLAD
chr1	46268000	46340000	non-sLAD
chr1	46346000	46364000	non-sLAD
chr1	46366000	46372000	non-sLAD
chr1	46376000	46388000	non-sLAD
chr1	46392000	46402000	non-sLAD
chr1	46408000	46440000	non-sLAD
chr1	46446000	46500000	non-sLAD
chr1	46506000	46526000	non-sLAD
chr1	46528000	46542000	non-sLAD
chr1	46548000	46566000	non-sLAD
chr1	46568000	46606000	non-sLAD
chr1	46610000	46620000	non-sLAD
chr1	46626000	46642000	non-sLAD
chr1	46646000	46658000	non-sLAD
chr1	46660000	46758000	non-sLAD
chr1	46760000	46762000	non-sLAD
chr1	46764000	46778000	non-sLAD
chr1	46780000	46800000	non-sLAD
chr1	46802000	46810000	non-sLAD
chr1	46814000	46854000	non-sLAD
chr1	46856000	46864000	non-sLAD
chr1	46866000	46872000	non-sLAD
chr1	46872000	46886000	sLAD
chr1	46886000	46956000	non-sLAD
chr1	46956000	46998000	sLAD
chr1	46998000	47008000	non-sLAD
chr1	47014000	47032000	non-sLAD
chr1	47034000	47050000	non-sLAD
chr1	47054000	47056000	non-sLAD
chr1	47056000	47104000	sLAD
chr1	47104000	47124000	non-sLAD
chr1	47126000	47138000	non-sLAD
chr1	47142000	47164000	non-sLAD
chr1	47168000	47176000	non-sLAD
chr1	47176000	47188000	sLAD
chr1	47188000	47200000	non-sLAD
chr1	47206000	47232000	non-sLAD
chr1	47238000	47282000	non-sLAD
chr1	47284000	47292000	non-sLAD
chr1	47308000	47334000	non-sLAD
chr1	47334000	47392000	sLAD
chr1	47392000	47410000	non-sLAD
chr1	47410000	47638000	sLAD
chr1	47638000	47646000	non-sLAD
chr1	47652000	47654000	non-sLAD
chr1	47654000	47680000	sLAD
chr1	47680000	47682000	non-sLAD
chr1	47684000	47686000	non-sLAD
chr1	47694000	47732000	non-sLAD
chr1	47738000	47770000	sLAD
chr1	47770000	47772000	non-sLAD
chr1	47778000	47780000	non-sLAD
chr1	47780000	47806000	sLAD
chr1	47806000	47810000	non-sLAD
chr1	47812000	47822000	non-sLAD
chr1	47822000	47836000	sLAD
chr1	47836000	47850000	non-sLAD
chr1	47850000	47878000	sLAD
chr1	47878000	47886000	non-sLAD
chr1	47886000	47922000	sLAD
chr1	47922000	47936000	non-sLAD
chr1	47942000	47994000	non-sLAD
chr1	47996000	48010000	non-sLAD
chr1	48012000	48014000	non-sLAD
chr1	48016000	48036000	non-sLAD
chr1	48036000	48100000	sLAD
chr1	48100000	48102000	non-sLAD
chr1	48106000	48108000	non-sLAD
chr1	48108000	48136000	sLAD
chr1	48136000	48138000	non-sLAD
chr1	48140000	48146000	non-sLAD
chr1	48150000	48166000	non-sLAD
chr1	48166000	48178000	sLAD
chr1	48178000	48250000	non-sLAD
chr1	48254000	48256000	non-sLAD
chr1	48256000	48266000	sLAD
chr1	48266000	48282000	non-sLAD
chr1	48288000	48342000	non-sLAD
chr1	48344000	48372000	non-sLAD
chr1	48372000	48388000	sLAD
chr1	48388000	48396000	non-sLAD
chr1	48396000	48410000	sLAD
chr1	48410000	48416000	non-sLAD
chr1	48420000	48422000	non-sLAD
chr1	48424000	48472000	non-sLAD
chr1	48474000	48476000	non-sLAD
chr1	48480000	48528000	non-sLAD
chr1	48528000	48594000	sLAD
chr1	48594000	48602000	non-sLAD
chr1	48610000	48612000	non-sLAD
chr1	48612000	48668000	sLAD
chr1	48668000	48678000	non-sLAD
chr1	48678000	48690000	sLAD
chr1	48690000	48694000	non-sLAD
chr1	48696000	48728000	non-sLAD
chr1	48730000	48746000	non-sLAD
chr1	48752000	48766000	non-sLAD
chr1	48772000	48796000	non-sLAD
chr1	48798000	48828000	non-sLAD
chr1	48828000	48858000	sLAD
chr1	48858000	48872000	non-sLAD
chr1	48878000	48880000	non-sLAD
chr1	48886000	48888000	non-sLAD
chr1	48888000	48920000	sLAD
chr1	48922000	48962000	non-sLAD
chr1	48964000	48980000	non-sLAD
chr1	48984000	49032000	non-sLAD
chr1	49034000	49054000	non-sLAD
chr1	49056000	49128000	non-sLAD
chr1	49130000	49156000	non-sLAD
chr1	49156000	49220000	sLAD
chr1	49220000	49228000	non-sLAD
chr1	49228000	49304000	sLAD
chr1	49304000	49308000	non-sLAD
chr1	49312000	49332000	non-sLAD
chr1	49332000	49346000	sLAD
chr1	49346000	49360000	non-sLAD
chr1	49362000	49364000	non-sLAD
chr1	49364000	49376000	sLAD
chr1	49376000	49378000	non-sLAD
chr1	49380000	49384000	non-sLAD
chr1	49386000	49392000	non-sLAD
chr1	49392000	49436000	sLAD
chr1	49436000	49446000	non-sLAD
chr1	49446000	49466000	sLAD
chr1	49466000	49494000	non-sLAD
chr1	49494000	49522000	sLAD
chr1	49522000	49530000	non-sLAD
chr1	49530000	49596000	sLAD
chr1	49596000	49608000	non-sLAD
chr1	49608000	49636000	sLAD
chr1	49636000	49662000	non-sLAD
chr1	49668000	49690000	sLAD
chr1	49690000	49784000	non-sLAD
chr1	49784000	49824000	sLAD
chr1	49824000	49834000	non-sLAD
chr1	49834000	49882000	sLAD
chr1	49882000	49888000	non-sLAD
chr1	49890000	49896000	non-sLAD
chr1	49896000	49922000	sLAD
chr1	49922000	49964000	non-sLAD
chr1	49964000	49992000	sLAD
chr1	49994000	50014000	non-sLAD
chr1	50014000	50024000	sLAD
chr1	50024000	50036000	non-sLAD
chr1	50036000	50064000	sLAD
chr1	50064000	50072000	non-sLAD
chr1	50076000	50092000	non-sLAD
chr1	50092000	50150000	sLAD
chr1	50150000	50160000	non-sLAD
chr1	50162000	50180000	non-sLAD
chr1	50182000	50190000	non-sLAD
chr1	50190000	50208000	sLAD
chr1	50208000	50220000	non-sLAD
chr1	50220000	50242000	sLAD
chr1	50242000	50272000	non-sLAD
chr1	50276000	50308000	non-sLAD
chr1	50308000	50326000	sLAD
chr1	50326000	50372000	non-sLAD
chr1	50372000	50384000	sLAD
chr1	50384000	50388000	non-sLAD
chr1	50394000	50396000	non-sLAD
chr1	50396000	50424000	sLAD
chr1	50424000	50432000	non-sLAD
chr1	50432000	50436000	sLAD
chr1	50436000	50440000	non-sLAD
chr1	50444000	50472000	non-sLAD
chr1	50478000	50496000	non-sLAD
chr1	50498000	50502000	non-sLAD
chr1	50502000	50514000	sLAD
chr1	50514000	50522000	non-sLAD
chr1	50522000	50540000	sLAD
chr1	50540000	50550000	non-sLAD
chr1	50550000	50564000	sLAD
chr1	50564000	50572000	non-sLAD
chr1	50572000	50764000	sLAD
chr1	50764000	50774000	non-sLAD
chr1	50774000	50848000	sLAD
chr1	50848000	50872000	non-sLAD
chr1	50872000	50932000	sLAD
chr1	50932000	50934000	non-sLAD
chr1	50938000	51234000	non-sLAD
chr1	51236000	51310000	non-sLAD
chr1	51314000	51492000	non-sLAD
chr1	51498000	51500000	non-sLAD
chr1	51502000	51616000	non-sLAD
chr1	51618000	51718000	non-sLAD
chr1	51724000	51768000	non-sLAD
chr1	51774000	52016000	non-sLAD
chr1	52016000	52056000	sLAD
chr1	52056000	52078000	non-sLAD
chr1	52078000	52138000	sLAD
chr1	52138000	52370000	non-sLAD
chr1	52378000	52410000	non-sLAD
chr1	52410000	52434000	sLAD
chr1	52434000	52442000	non-sLAD
chr1	52442000	52456000	sLAD
chr1	52456000	52458000	non-sLAD
chr1	52464000	52532000	non-sLAD
chr1	52534000	52570000	non-sLAD
chr1	52570000	52636000	sLAD
chr1	52636000	52648000	non-sLAD
chr1	52650000	52718000	non-sLAD
chr1	52718000	52750000	sLAD
chr1	52750000	52752000	non-sLAD
chr1	52756000	52820000	non-sLAD
chr1	52822000	52920000	non-sLAD
chr1	52920000	52990000	sLAD
chr1	52990000	52998000	non-sLAD
chr1	53004000	53034000	non-sLAD
chr1	53038000	53050000	non-sLAD
chr1	53054000	53060000	non-sLAD
chr1	53060000	53098000	sLAD
chr1	53098000	53106000	non-sLAD
chr1	53106000	53184000	sLAD
chr1	53184000	53194000	non-sLAD
chr1	53194000	53230000	sLAD
chr1	53230000	53234000	non-sLAD
chr1	53236000	53238000	non-sLAD
chr1	53238000	53290000	sLAD
chr1	53290000	53342000	non-sLAD
chr1	53344000	53546000	non-sLAD
chr1	53550000	53562000	non-sLAD
chr1	53564000	53572000	non-sLAD
chr1	53574000	53590000	non-sLAD
chr1	53592000	53594000	non-sLAD
chr1	53596000	53608000	non-sLAD
chr1	53610000	53658000	non-sLAD
chr1	53660000	53730000	non-sLAD
chr1	53734000	53748000	non-sLAD
chr1	53754000	54014000	non-sLAD
chr1	54018000	54084000	non-sLAD
chr1	54088000	54302000	non-sLAD
chr1	54306000	54324000	non-sLAD
chr1	54328000	54346000	non-sLAD
chr1	54348000	54444000	non-sLAD
chr1	54450000	54464000	non-sLAD
chr1	54470000	54780000	non-sLAD
chr1	54782000	54948000	non-sLAD
chr1	54952000	55330000	non-sLAD
chr1	55332000	55442000	non-sLAD
chr1	55448000	55534000	non-sLAD
chr1	55538000	55686000	non-sLAD
chr1	55688000	55830000	non-sLAD
chr1	55834000	55836000	non-sLAD
chr1	55840000	55842000	non-sLAD
chr1	55842000	55864000	sLAD
chr1	55864000	55982000	non-sLAD
chr1	55986000	55988000	non-sLAD
chr1	55988000	56048000	sLAD
chr1	56048000	56058000	non-sLAD
chr1	56058000	56110000	sLAD
chr1	56110000	56118000	non-sLAD
chr1	56118000	56148000	sLAD
chr1	56148000	56150000	non-sLAD
chr1	56158000	56160000	non-sLAD
chr1	56160000	56194000	sLAD
chr1	56200000	56202000	non-sLAD
chr1	56202000	56214000	sLAD
chr1	56214000	56224000	non-sLAD
chr1	56224000	56436000	sLAD
chr1	56436000	56438000	non-sLAD
chr1	56442000	56444000	non-sLAD
chr1	56444000	56516000	sLAD
chr1	56520000	56526000	non-sLAD
chr1	56526000	56548000	sLAD
chr1	56548000	56556000	non-sLAD
chr1	56556000	56676000	sLAD
chr1	56676000	56684000	non-sLAD
chr1	56684000	56728000	sLAD
chr1	56728000	56772000	non-sLAD
chr1	56778000	56782000	non-sLAD
chr1	56782000	56828000	sLAD
chr1	56828000	56830000	non-sLAD
chr1	56836000	56844000	sLAD
chr1	56844000	57078000	non-sLAD
chr1	57078000	57118000	sLAD
chr1	57118000	57122000	non-sLAD
chr1	57126000	57128000	non-sLAD
chr1	57128000	57364000	sLAD
chr1	57364000	57366000	non-sLAD
chr1	57368000	57372000	non-sLAD
chr1	57374000	57394000	sLAD
chr1	57394000	57408000	non-sLAD
chr1	57408000	57418000	sLAD
chr1	57418000	57508000	non-sLAD
chr1	57508000	57556000	sLAD
chr1	57556000	57558000	non-sLAD
chr1	57562000	57566000	non-sLAD
chr1	57566000	57606000	sLAD
chr1	57606000	57614000	non-sLAD
chr1	57614000	57622000	sLAD
chr1	57622000	57630000	non-sLAD
chr1	57630000	57700000	sLAD
chr1	57700000	57708000	non-sLAD
chr1	57708000	57978000	sLAD
chr1	57978000	58232000	non-sLAD
chr1	58232000	58252000	sLAD
chr1	58252000	58374000	non-sLAD
chr1	58378000	58380000	non-sLAD
chr1	58386000	58686000	non-sLAD
chr1	58688000	58690000	non-sLAD
chr1	58692000	58698000	non-sLAD
chr1	58706000	58730000	non-sLAD
chr1	58732000	58822000	non-sLAD
chr1	58824000	58870000	non-sLAD
chr1	58876000	58892000	non-sLAD
chr1	58894000	58926000	non-sLAD
chr1	58928000	58988000	non-sLAD
chr1	58990000	58996000	non-sLAD
chr1	59000000	59086000	non-sLAD
chr1	59088000	59138000	non-sLAD
chr1	59140000	59402000	non-sLAD
chr1	59406000	60116000	non-sLAD
chr1	60118000	60378000	non-sLAD
chr1	60384000	60688000	non-sLAD
chr1	60692000	60746000	non-sLAD
chr1	60750000	60760000	non-sLAD
chr1	60762000	60768000	non-sLAD
chr1	60770000	60782000	non-sLAD
chr1	60788000	60844000	non-sLAD
chr1	60848000	61060000	non-sLAD
chr1	61060000	61106000	sLAD
chr1	61106000	61114000	non-sLAD
chr1	61114000	61138000	sLAD
chr1	61138000	61148000	non-sLAD
chr1	61150000	61268000	non-sLAD
chr1	61272000	61290000	non-sLAD
chr1	61290000	61332000	sLAD
chr1	61332000	61360000	non-sLAD
chr1	61360000	61400000	sLAD
chr1	61400000	61420000	non-sLAD
chr1	61424000	61504000	non-sLAD
chr1	61506000	61548000	non-sLAD
chr1	61556000	61616000	non-sLAD
chr1	61620000	61718000	non-sLAD
chr1	61722000	61724000	non-sLAD
chr1	61724000	61752000	sLAD
chr1	61752000	61760000	non-sLAD
chr1	61760000	61810000	sLAD
chr1	61810000	61854000	non-sLAD
chr1	61854000	61940000	sLAD
chr1	61942000	62088000	non-sLAD
chr1	62088000	62098000	sLAD
chr1	62098000	62148000	non-sLAD
chr1	62152000	62210000	non-sLAD
chr1	62210000	62266000	sLAD
chr1	62266000	62268000	non-sLAD
chr1	62272000	62292000	non-sLAD
chr1	62292000	62318000	sLAD
chr1	62318000	62342000	non-sLAD
chr1	62350000	62582000	non-sLAD
chr1	62586000	62718000	non-sLAD
chr1	62724000	62912000	non-sLAD
chr1	62916000	63032000	non-sLAD
chr1	63034000	63062000	non-sLAD
chr1	63066000	63322000	non-sLAD
chr1	63324000	63352000	non-sLAD
chr1	63352000	63386000	sLAD
chr1	63386000	63418000	non-sLAD
chr1	63418000	63440000	sLAD
chr1	63440000	63846000	non-sLAD
chr1	63850000	63878000	non-sLAD
chr1	63882000	63886000	non-sLAD
chr1	63888000	63906000	non-sLAD
chr1	63912000	63934000	non-sLAD
chr1	63938000	64206000	non-sLAD
chr1	64208000	64226000	non-sLAD
chr1	64230000	64308000	non-sLAD
chr1	64312000	64316000	non-sLAD
chr1	64320000	64430000	non-sLAD
chr1	64436000	64518000	non-sLAD
chr1	64520000	64524000	non-sLAD
chr1	64526000	64630000	non-sLAD
chr1	64632000	64818000	non-sLAD
chr1	64820000	65008000	non-sLAD
chr1	65012000	65172000	non-sLAD
chr1	65174000	65236000	non-sLAD
chr1	65238000	65406000	non-sLAD
chr1	65408000	65448000	non-sLAD
chr1	65450000	65458000	non-sLAD
chr1	65464000	65472000	non-sLAD
chr1	65476000	65564000	non-sLAD
chr1	65568000	65574000	non-sLAD
chr1	65578000	65586000	non-sLAD
chr1	65588000	65634000	non-sLAD
chr1	65636000	65668000	non-sLAD
chr1	65672000	65790000	non-sLAD
chr1	65792000	65796000	non-sLAD
chr1	65800000	65820000	non-sLAD
chr1	65822000	65828000	non-sLAD
chr1	65832000	65862000	non-sLAD
chr1	65864000	65920000	non-sLAD
chr1	65924000	65936000	non-sLAD
chr1	65938000	66020000	non-sLAD
chr1	66026000	66058000	non-sLAD
chr1	66074000	66084000	non-sLAD
chr1	66088000	66096000	non-sLAD
chr1	66100000	66116000	non-sLAD
chr1	66120000	66318000	non-sLAD
chr1	66324000	66562000	non-sLAD
chr1	66568000	66590000	non-sLAD
chr1	66594000	66622000	non-sLAD
chr1	66628000	66708000	non-sLAD
chr1	66710000	66794000	non-sLAD
chr1	66796000	66840000	non-sLAD
chr1	66842000	67014000	non-sLAD
chr1	67016000	67026000	non-sLAD
chr1	67028000	67120000	non-sLAD
chr1	67120000	67156000	sLAD
chr1	67156000	67216000	non-sLAD
chr1	67216000	67252000	sLAD
chr1	67252000	67288000	non-sLAD
chr1	67292000	67324000	non-sLAD
chr1	67328000	67370000	non-sLAD
chr1	67370000	67414000	sLAD
chr1	67414000	67584000	non-sLAD
chr1	67588000	67634000	non-sLAD
chr1	67640000	67666000	non-sLAD
chr1	67672000	67730000	non-sLAD
chr1	67734000	67744000	non-sLAD
chr1	67746000	67762000	non-sLAD
chr1	67768000	67776000	non-sLAD
chr1	67780000	67798000	non-sLAD
chr1	67804000	67814000	non-sLAD
chr1	67814000	67856000	sLAD
chr1	67856000	67876000	non-sLAD
chr1	67880000	67924000	sLAD
chr1	67924000	67932000	non-sLAD
chr1	67936000	67954000	non-sLAD
chr1	67958000	67960000	non-sLAD
chr1	67960000	68034000	sLAD
chr1	68034000	68044000	non-sLAD
chr1	68044000	68056000	sLAD
chr1	68056000	68060000	non-sLAD
chr1	68064000	68070000	non-sLAD
chr1	68070000	68170000	sLAD
chr1	68170000	68210000	non-sLAD
chr1	68210000	68290000	sLAD
chr1	68290000	68292000	non-sLAD
chr1	68296000	68316000	non-sLAD
chr1	68320000	68322000	non-sLAD
chr1	68322000	68366000	sLAD
chr1	68366000	68378000	non-sLAD
chr1	68378000	68430000	sLAD
chr1	68430000	68454000	non-sLAD
chr1	68458000	68486000	non-sLAD
chr1	68486000	68514000	sLAD
chr1	68514000	68516000	non-sLAD
chr1	68522000	68526000	non-sLAD
chr1	68526000	68564000	sLAD
chr1	68564000	68572000	non-sLAD
chr1	68572000	68586000	sLAD
chr1	68586000	68596000	non-sLAD
chr1	68596000	68616000	sLAD
chr1	68616000	68624000	non-sLAD
chr1	68624000	68644000	sLAD
chr1	68644000	68646000	non-sLAD
chr1	68650000	68652000	non-sLAD
chr1	68652000	68670000	sLAD
chr1	68670000	68672000	non-sLAD
chr1	68678000	68688000	non-sLAD
chr1	68688000	68728000	sLAD
chr1	68728000	68770000	non-sLAD
chr1	68770000	68852000	sLAD
chr1	68852000	68862000	non-sLAD
chr1	68862000	69012000	sLAD
chr1	69012000	69020000	non-sLAD
chr1	69020000	69168000	sLAD
chr1	69168000	69236000	non-sLAD
chr1	69244000	69250000	non-sLAD
chr1	69252000	69278000	non-sLAD
chr1	69284000	69304000	non-sLAD
chr1	69308000	69534000	non-sLAD
chr1	69534000	69614000	sLAD
chr1	69614000	69746000	non-sLAD
chr1	69748000	69852000	non-sLAD
chr1	69856000	69868000	non-sLAD
chr1	69868000	69920000	sLAD
chr1	69920000	69930000	non-sLAD
chr1	69930000	69956000	sLAD
chr1	69956000	69958000	non-sLAD
chr1	69960000	69966000	non-sLAD
chr1	69966000	69984000	sLAD
chr1	69984000	69988000	non-sLAD
chr1	69992000	70008000	non-sLAD
chr1	70014000	70016000	non-sLAD
chr1	70018000	70022000	non-sLAD
chr1	70022000	70116000	sLAD
chr1	70116000	70142000	non-sLAD
chr1	70144000	70256000	non-sLAD
chr1	70260000	70284000	non-sLAD
chr1	70288000	70358000	non-sLAD
chr1	70358000	70370000	sLAD
chr1	70370000	70380000	non-sLAD
chr1	70380000	70432000	sLAD
chr1	70432000	70450000	non-sLAD
chr1	70450000	70492000	sLAD
chr1	70492000	70510000	non-sLAD
chr1	70510000	70534000	sLAD
chr1	70534000	70542000	non-sLAD
chr1	70542000	70578000	sLAD
chr1	70578000	70592000	non-sLAD
chr1	70594000	70676000	non-sLAD
chr1	70682000	70734000	non-sLAD
chr1	70738000	70920000	non-sLAD
chr1	70922000	71028000	non-sLAD
chr1	71032000	71126000	non-sLAD
chr1	71132000	71194000	non-sLAD
chr1	71198000	71298000	non-sLAD
chr1	71302000	71580000	non-sLAD
chr1	71582000	72172000	non-sLAD
chr1	72178000	72590000	non-sLAD
chr1	72594000	72966000	non-sLAD
chr1	72970000	73114000	non-sLAD
chr1	73116000	73340000	non-sLAD
chr1	73344000	73366000	non-sLAD
chr1	73370000	73468000	non-sLAD
chr1	73470000	73514000	non-sLAD
chr1	73516000	73520000	non-sLAD
chr1	73524000	73596000	non-sLAD
chr1	73602000	73694000	non-sLAD
chr1	73698000	73756000	non-sLAD
chr1	73760000	73846000	non-sLAD
chr1	73848000	73916000	non-sLAD
chr1	73920000	73932000	non-sLAD
chr1	73938000	74500000	non-sLAD
chr1	74502000	74652000	non-sLAD
chr1	74656000	74702000	non-sLAD
chr1	74706000	74910000	non-sLAD
chr1	74912000	75102000	non-sLAD
chr1	75118000	75680000	non-sLAD
chr1	75680000	75704000	sLAD
chr1	75712000	75858000	sLAD
chr1	75858000	75868000	non-sLAD
chr1	75868000	75922000	sLAD
chr1	75922000	75932000	non-sLAD
chr1	75932000	75964000	sLAD
chr1	75964000	75976000	non-sLAD
chr1	75976000	76048000	sLAD
chr1	76048000	76052000	non-sLAD
chr1	76056000	76058000	non-sLAD
chr1	76058000	76306000	sLAD
chr1	76306000	76310000	non-sLAD
chr1	76314000	76330000	non-sLAD
chr1	76330000	76344000	sLAD
chr1	76344000	76348000	non-sLAD
chr1	76354000	76376000	sLAD
chr1	76376000	76378000	non-sLAD
chr1	76380000	76386000	non-sLAD
chr1	76386000	76426000	sLAD
chr1	76426000	76434000	non-sLAD
chr1	76434000	76450000	sLAD
chr1	76450000	76458000	non-sLAD
chr1	76462000	76464000	non-sLAD
chr1	76464000	76526000	sLAD
chr1	76526000	76534000	non-sLAD
chr1	76534000	76582000	sLAD
chr1	76582000	76612000	non-sLAD
chr1	76614000	76616000	non-sLAD
chr1	76616000	76756000	sLAD
chr1	76756000	76760000	non-sLAD
chr1	76762000	76764000	non-sLAD
chr1	76764000	76998000	sLAD
chr1	76998000	77006000	non-sLAD
chr1	77006000	77066000	sLAD
chr1	77066000	77074000	non-sLAD
chr1	77074000	77190000	sLAD
chr1	77190000	77198000	non-sLAD
chr1	77198000	77284000	sLAD
chr1	77284000	77292000	non-sLAD
chr1	77292000	77334000	sLAD
chr1	77334000	77474000	non-sLAD
chr1	77480000	77540000	non-sLAD
chr1	77540000	77568000	sLAD
chr1	77568000	77576000	non-sLAD
chr1	77576000	77602000	sLAD
chr1	77602000	77612000	non-sLAD
chr1	77612000	77880000	sLAD
chr1	77880000	77888000	non-sLAD
chr1	77888000	77904000	sLAD
chr1	77904000	77914000	non-sLAD
chr1	77914000	77958000	sLAD
chr1	77958000	78012000	non-sLAD
chr1	78014000	78058000	non-sLAD
chr1	78058000	78128000	sLAD
chr1	78128000	78238000	non-sLAD
chr1	78244000	78774000	non-sLAD
chr1	78776000	78798000	non-sLAD
chr1	78802000	78892000	non-sLAD
chr1	78892000	78922000	sLAD
chr1	78922000	78930000	non-sLAD
chr1	78930000	78944000	sLAD
chr1	78944000	78946000	non-sLAD
chr1	78952000	78966000	sLAD
chr1	78966000	78982000	non-sLAD
chr1	78986000	78992000	non-sLAD
chr1	78994000	79016000	non-sLAD
chr1	79018000	79032000	non-sLAD
chr1	79034000	79036000	non-sLAD
chr1	79042000	79096000	non-sLAD
chr1	79104000	79118000	non-sLAD
chr1	79122000	79252000	non-sLAD
chr1	79254000	79274000	non-sLAD
chr1	79278000	79282000	non-sLAD
chr1	79282000	79366000	sLAD
chr1	79366000	79378000	non-sLAD
chr1	79384000	79386000	non-sLAD
chr1	79386000	79430000	sLAD
chr1	79430000	79444000	non-sLAD
chr1	79444000	79482000	sLAD
chr1	79482000	79486000	non-sLAD
chr1	79490000	79494000	non-sLAD
chr1	79498000	79502000	non-sLAD
chr1	79502000	79538000	sLAD
chr1	79538000	79548000	non-sLAD
chr1	79552000	79650000	non-sLAD
chr1	79652000	79714000	non-sLAD
chr1	79726000	79934000	non-sLAD
chr1	79940000	79960000	non-sLAD
chr1	79964000	79966000	non-sLAD
chr1	79970000	80000000	non-sLAD
chr1	80004000	80040000	non-sLAD
chr1	80048000	80122000	non-sLAD
chr1	80124000	80132000	non-sLAD
chr1	80136000	80306000	non-sLAD
chr1	80308000	80350000	non-sLAD
chr1	80352000	80682000	non-sLAD
chr1	80690000	80774000	non-sLAD
chr1	80776000	80872000	sLAD
chr1	80872000	80876000	non-sLAD
chr1	80878000	80880000	non-sLAD
chr1	80880000	81004000	sLAD
chr1	81004000	81014000	non-sLAD
chr1	81014000	81274000	sLAD
chr1	81274000	81332000	non-sLAD
chr1	81332000	81374000	sLAD
chr1	81374000	81388000	non-sLAD
chr1	81390000	81418000	non-sLAD
chr1	81422000	81442000	non-sLAD
chr1	81448000	81464000	non-sLAD
chr1	81466000	81490000	non-sLAD
chr1	81494000	81496000	non-sLAD
chr1	81500000	81526000	non-sLAD
chr1	81528000	81562000	non-sLAD
chr1	81566000	81818000	non-sLAD
chr1	81820000	81874000	non-sLAD
chr1	81878000	82170000	non-sLAD
chr1	82176000	82394000	non-sLAD
chr1	82398000	82418000	non-sLAD
chr1	82424000	82470000	non-sLAD
chr1	82470000	82506000	sLAD
chr1	82506000	82508000	non-sLAD
chr1	82510000	82546000	non-sLAD
chr1	82548000	82570000	non-sLAD
chr1	82570000	82614000	sLAD
chr1	82614000	82700000	non-sLAD
chr1	82702000	82908000	non-sLAD
chr1	82910000	83002000	non-sLAD
chr1	83002000	83050000	sLAD
chr1	83050000	83074000	non-sLAD
chr1	83074000	83226000	sLAD
chr1	83226000	83230000	non-sLAD
chr1	83232000	83244000	non-sLAD
chr1	83244000	83364000	sLAD
chr1	83364000	83368000	non-sLAD
chr1	83372000	83376000	non-sLAD
chr1	83376000	83418000	sLAD
chr1	83418000	83454000	non-sLAD
chr1	83458000	83460000	non-sLAD
chr1	83460000	83670000	sLAD
chr1	83674000	83678000	non-sLAD
chr1	83678000	83720000	sLAD
chr1	83720000	83750000	non-sLAD
chr1	83750000	83816000	sLAD
chr1	83816000	83818000	non-sLAD
chr1	83824000	83836000	sLAD
chr1	83836000	83846000	non-sLAD
chr1	83846000	83902000	sLAD
chr1	83902000	83914000	non-sLAD
chr1	83914000	83976000	sLAD
chr1	83976000	83978000	non-sLAD
chr1	83986000	83988000	non-sLAD
chr1	83988000	84080000	sLAD
chr1	84080000	84120000	non-sLAD
chr1	84124000	84158000	non-sLAD
chr1	84164000	84176000	non-sLAD
chr1	84176000	84258000	sLAD
chr1	84258000	84262000	non-sLAD
chr1	84266000	84370000	non-sLAD
chr1	84376000	84450000	non-sLAD
chr1	84454000	84476000	non-sLAD
chr1	84476000	84538000	sLAD
chr1	84538000	84540000	non-sLAD
chr1	84544000	84548000	non-sLAD
chr1	84548000	84560000	sLAD
chr1	84560000	84562000	non-sLAD
chr1	84566000	84570000	non-sLAD
chr1	84572000	84574000	non-sLAD
chr1	84574000	84668000	sLAD
chr1	84668000	84698000	non-sLAD
chr1	84702000	84956000	non-sLAD
chr1	84960000	84964000	non-sLAD
chr1	84968000	84970000	non-sLAD
chr1	84972000	84976000	non-sLAD
chr1	84978000	84994000	non-sLAD
chr1	84996000	84998000	non-sLAD
chr1	85000000	85004000	non-sLAD
chr1	85008000	85010000	non-sLAD
chr1	85024000	85026000	non-sLAD
chr1	85038000	85044000	non-sLAD
chr1	85054000	85056000	non-sLAD
chr1	85058000	85066000	non-sLAD
chr1	85068000	85070000	non-sLAD
chr1	85072000	85074000	non-sLAD
chr1	85076000	85114000	non-sLAD
chr1	85116000	85118000	non-sLAD
chr1	85128000	85132000	non-sLAD
chr1	85142000	85146000	non-sLAD
chr1	85148000	85156000	non-sLAD
chr1	85160000	85162000	non-sLAD
chr1	85166000	85170000	non-sLAD
chr1	85174000	85184000	non-sLAD
chr1	85188000	85194000	non-sLAD
chr1	85196000	85198000	non-sLAD
chr1	85202000	85206000	non-sLAD
chr1	85212000	85214000	non-sLAD
chr1	85216000	85222000	non-sLAD
chr1	85226000	85228000	non-sLAD
chr1	85230000	85282000	non-sLAD
chr1	85284000	85294000	non-sLAD
chr1	85296000	85302000	non-sLAD
chr1	85304000	85314000	non-sLAD
chr1	85316000	85328000	non-sLAD
chr1	85330000	85332000	non-sLAD
chr1	85336000	85344000	non-sLAD
chr1	87350000	87352000	non-sLAD
chr1	87378000	87380000	non-sLAD
chr1	87396000	87398000	non-sLAD
chr1	87410000	87412000	non-sLAD
chr1	87422000	87426000	non-sLAD
chr1	87428000	87430000	non-sLAD
chr1	87434000	87436000	non-sLAD
chr1	87448000	87450000	non-sLAD
chr1	87476000	87482000	non-sLAD
chr1	87484000	87486000	non-sLAD
chr1	87486000	87490000	sLAD
chr1	87490000	87506000	non-sLAD
chr1	87510000	87514000	non-sLAD
chr1	87516000	87536000	non-sLAD
chr1	87540000	87554000	non-sLAD
chr1	87556000	87560000	non-sLAD
chr1	87560000	87594000	sLAD
chr1	87594000	87776000	non-sLAD
chr1	87778000	87910000	non-sLAD
chr1	87912000	88672000	non-sLAD
chr1	88676000	88774000	non-sLAD
chr1	88776000	88796000	non-sLAD
chr1	88798000	88832000	non-sLAD
chr1	88834000	89032000	non-sLAD
chr1	89036000	89200000	non-sLAD
chr1	89202000	89358000	non-sLAD
chr1	89364000	89426000	non-sLAD
chr1	89428000	89640000	non-sLAD
chr1	89644000	89926000	non-sLAD
chr1	89932000	89938000	non-sLAD
chr1	89942000	89962000	non-sLAD
chr1	89964000	90012000	non-sLAD
chr1	90016000	90056000	non-sLAD
chr1	90058000	90068000	non-sLAD
chr1	90072000	90108000	non-sLAD
chr1	90108000	90158000	sLAD
chr1	90158000	90196000	non-sLAD
chr1	90196000	90204000	sLAD
chr1	90204000	90728000	non-sLAD
chr1	90732000	90752000	non-sLAD
chr1	90754000	90994000	non-sLAD
[truncated: 51,087 more rows]

## Sheet: genes
Table S3. The list of sLAD genes and non-sLAD genes in MEFs and myoblasts.
index	gene symbol	RefSeq ID	locus link ID	known gene ID	chrom	start	end	strand	myoblast sLAD coverage	myoblast sLAD gene	MEF sLAD coverage	MEF sLAD gene
1	mKIAA1889	NoRefSeq	497097	uc007aet.1	chr1	3195984	3205713	-	1	Y	1	Y
2	Xkr4	NM_001011874	497097	uc007aeu.1	chr1	3204562	3661579	-	0.820576	Y	0.868714	Y
3	AK149000	NoRefSeq	497097	uc007aev.1	chr1	3638391	3648985	-	1	Y	1	Y
4	Rp1	NM_001195662	19888	uc007aew.1	chr1	4280926	4399322	-	0.915538	Y	0.712828	Y
5	Sox17	NM_011441	20671	uc007aez.1	chr1	4481008	4486494	-	1	Y	1	Y
6	Mrpl15	NM_025300	27395	uc007afd.2	chr1	4763278	4775807	-	0	N	0	N
7	Lypla1	NM_008866	18777	uc007afh.1	chr1	4797973	4836816	+	0	N	0	N
8	Tcea1	NM_011541	21399	uc007afi.2	chr1	4847774	4887990	+	0	N	0	N
9	Rgs20	NM_001177795	58175	uc007afl.2	chr1	4899656	5060366	-	0.0124448	N	0.0622239	N
10	Atp6v1h	NM_133826	108664	uc007afn.1	chr1	5073253	5152630	+	0	N	0	N
11	AB338584	NoRefSeq	NoLocusLink	uc011whv.1	chr1	5159376	5159402	-	0	N	0	N
12	Oprk1	NM_011011	18387	uc007afo.1	chr1	5578573	5592947	+	1	Y	1	Y
13	Npbwr1	NM_010342	226304	uc011whw.1	chr1	5903787	5907479	-	1	Y	1	Y
14	Rb1cc1	NM_009826	12421	uc007afr.2	chr1	6204742	6266185	+	0	N	0	N
15	CC1	NoRefSeq	12421	uc007aft.2	chr1	6252914	6266185	+	0	N	0	N
16	Fam150a	NM_001195732	620393	uc007afv.2	chr1	6349411	6384812	+	0	N	0	N
17	St18	NM_173868	240690	uc007afw.1	chr1	6477311	6851021	+	0.837604	Y	0.919724	Y
18	Pcmtd1	NM_183028	319263	uc007agb.1	chr1	7079000	7163709	+	0	N	0	N
19	AK043789	NoRefSeq	NoLocusLink	uc007age.1	chr1	7339486	7387950	-	0	N	0	N
20	AK142999	NoRefSeq	NoLocusLink	uc007agf.1	chr1	7365968	7387950	-	0	N	0	N
21	Sntg1	NM_027671	71096	uc007agh.1	chr1	8352741	9289811	-	0.554719	N	0.696928	Y
22	Rrs1	NM_021511	59014	uc007agk.2	chr1	9535488	9537536	+	0	N	0	N
23	Adhfe1	NM_175236	76187	uc011wic.1	chr1	9538126	9570754	+	0	N	0	N
24	2610203C22Rik	NR_015470	72481	uc007agn.2	chr1	9550913	9621173	-	0.483917	N	0.483917	N
25	3110035E14Rik	NM_178399	76982	uc007agp.1	chr1	9591347	9617223	+	0.643569	Y	0.798153	Y
26	Mybl1	NM_008651	17864	uc007agq.1	chr1	9658915	9690290	-	0	N	0	N
27	AK031819	NoRefSeq	70675	uc007agr.1	chr1	9710619	9714418	-	0	N	0	N
28	Vcpip1	NM_173443	70675	uc007ags.1	chr1	9713277	9738463	-	0	N	0	N
29	AK006607	NoRefSeq	NoLocusLink	uc007agt.1	chr1	9737728	9782003	+	0	N	0	N
30	Cisk	NoRefSeq	170755	uc011wid.1	chr1	9788210	9892649	+	0.861747	Y	0.670248	Y
31	Sgk3	NM_133220	170755	uc007agu.1	chr1	9788210	9892649	+	0.861747	Y	0.670248	Y
32	6030422M02Rik	NM_177722	240697	uc011wie.1	chr1	9898718	9931035	+	0.0618869	N	0	N
33	Snhg6	NR_024067	73824	uc007aha.1	chr1	9932105	9934199	-	0	N	0	N
34	Snord87	NR_004410	266793	uc011wif.1	chr1	9932550	9932624	-	0	N	0	N
35	Lrrc67	NM_145692	69312	uc007ahb.1	chr1	9958706	9999211	-	0	N	0	N
36	Cops5	NM_013715	26754	uc007ahe.1	chr1	10014911	10027979	-	0	N	0	N
37	Cspp1	NM_026493	211660	uc007ahi.1	chr1	10028298	10126849	+	0	N	0	N
38	AK076931	NoRefSeq	NoLocusLink	uc007ahm.1	chr1	10032921	10039091	-	0	N	0	N
39	Arfgef1	NM_001102430	211673	uc007ahn.1	chr1	10127587	10222751	-	0	N	0	N
40	AK134369	NoRefSeq	211673	uc007aho.1	chr1	10146479	10150141	-	0	N	0	N
41	Cpa6	NM_177834	329093	uc007ahq.1	chr1	10314807	10710024	-	0.50913	N	0.205439	N
42	Prex2	NM_029525	109294	uc007ahs.2	chr1	10983545	11293763	+	0.84527	Y	0.250672	N
43	A830018L16Rik	NM_177173	320492	uc007ahx.2	chr1	11404185	11965983	+	0.6796	Y	0.66536	Y
44	Sulf1	NM_001198565	240725	uc007aia.2	chr1	12682510	12850453	+	0	N	0.857094	Y
45	Slco5a1	NM_172841	240726	uc007aif.1	chr1	12856630	12981216	-	0.401329	N	0.935787	Y
46	Prdm14	NM_001081209	383491	uc007aik.1	chr1	13103508	13117244	-	0	N	0	N
47	Ncoa2	NM_008678	17978	uc007aim.1	chr1	13129239	13364164	-	0	N	0	N
48	AK171953	NoRefSeq	17978	uc007ais.1	chr1	13333668	13337135	-	0	N	0	N
49	Tram1	NM_028173	72265	uc007ait.1	chr1	13554782	13579945	-	0	N	0	N
50	Lactb2	NM_145381	212442	uc007aiu.1	chr1	13615979	13650590	-	0	N	0	N
51	Xkr9	NM_001011873	381246	uc007aiv.1	chr1	13658851	13691804	+	0	N	0.90444	Y
52	Gm5523	NR_004447	433273	uc011wil.1	chr1	13775765	13777010	-	0	N	0	N
53	Eya1	NM_010164	14048	uc007aix.1	chr1	14159038	14300280	-	0	N	0.240722	N
54	Msc	NM_010827	17681	uc007aja.1	chr1	14743428	14746047	-	0	N	1	Y
55	AK080352	NoRefSeq	NoLocusLink	uc007ajb.1	chr1	14746275	14767012	+	0	N	1	Y
56	Trpa1	NM_177781	277328	uc007ajc.1	chr1	14862728	14908943	-	1	Y	1	Y
57	Kcnb2	NM_001098528	98741	uc007aje.1	chr1	15302532	15704295	+	0.601021	Y	0.905417	Y
58	Terf1	NM_009352	21749	uc007ajh.1	chr1	15795738	15833510	+	0	N	0	N
59	Gm106	NM_001033288	226866	uc007ajj.1	chr1	15843942	15882803	-	0	N	0.432387	N
60	AK015384	NoRefSeq	NoLocusLink	uc007ajk.1	chr1	16056059	16083406	-	0	N	0	N
61	Rpl7	NM_011291	19989	uc007ajl.2	chr1	16091375	16094514	-	0	N	0	N
62	Rdh10	NM_133832	98711	uc007ajm.1	chr1	16095962	16122631	+	0	N	0	N
63	Stau2	NM_025303	29819	uc007ajn.2	chr1	16218890	16509383	-	0.0206545	N	0	N
64	Ube2w	NoRefSeq	66799	uc007ajs.1	chr1	16530870	16609367	-	0	N	0	N
65	Tceb1	NM_026456	67923	uc007ajw.1	chr1	16632845	16647123	-	0	N	0	N
66	Tmem70	NM_026392	70397	uc007ajx.1	chr1	16655271	16668356	+	0	N	0	N
67	Ly96	NM_016923	17087	uc007ajz.2	chr1	16678536	16699686	+	0	N	0	N
68	Jph1	NM_020604	57339	uc007aka.1	chr1	16987544	17087879	-	0.219265	N	0.820601	Y
69	Gdap1	NM_010267	14545	uc007akc.2	chr1	17135453	17154351	+	0	N	1	Y
70	AK135932	NoRefSeq	NoLocusLink	uc007akd.1	chr1	17158485	17163184	+	1	Y	1	Y
71	Pi15	NM_053191	94227	uc007ake.2	chr1	17591981	17621020	+	0	N	0	N
72	AK038933	NoRefSeq	NoLocusLink	uc007akf.1	chr1	17666107	17717727	-	0.186362	N	0.225107	N
73	Crispld1	NM_031402	83691	uc007akg.1	chr1	17717132	17756288	+	1	Y	1	Y
74	Crisp4	NM_030033	78081	uc007akj.1	chr1	18105271	18135983	-	0.846021	Y	0.976263	Y
75	Defb49	NR_002879	654454	uc007akl.1	chr1	18200133	18213645	-	0.28619	N	0.28619	N
76	Defb18	NM_001039123	654460	uc007akm.1	chr1	18226553	18227524	-	1	Y	1	Y
77	Defb41	NM_183124	77673	uc007akn.2	chr1	18241058	18255219	-	1	Y	0.651013	Y
78	Gm15386	NM_001040027	654464	uc007ako.1	chr1	18250604	18255219	-	1	Y	1	Y
79	Tcfap2d	NM_153154	226896	uc007akp.1	chr1	19093102	19156413	+	0.87364	Y	0.84205	Y
80	Tcfap2b	NM_009334	21419	uc007akr.1	chr1	19198994	19228815	+	0	N	0.0273297	N
81	Pkhd1	NM_153179	241035	uc007akv.1	chr1	20047859	20608138	-	0.621119	Y	0.764157	Y
82	Mir206	NR_029902	723817	uc011win.1	chr1	20669090	20672968	+	0	N	0	N
83	Il17a	NM_010552	16171	uc007aky.1	chr1	20720985	20724577	+	0	N	1	Y
84	Il17f	NM_145856	257630	uc007ala.1	chr1	20767229	20774351	-	0	N	0	N
85	AK205147	NoRefSeq	NoLocusLink	uc007alb.1	chr1	20793092	20793462	+	0	N	0	N
86	Mcm3	NM_008563	17215	uc007alc.1	chr1	20793094	20810294	-	0	N	0	N
87	Paqr8	NM_028829	74229	uc007ald.1	chr1	20880702	20928837	+	0	N	0	N
88	Efhc1	NM_027974	71877	uc007alf.2	chr1	20941706	20980922	+	0	N	0	N
89	Tram2	NM_177409	170829	uc007alg.1	chr1	20991458	21069306	-	0	N	0	N
90	AK138554	NoRefSeq	NoLocusLink	uc007alh.1	chr1	21156578	21177708	+	0	N	0	N
91	Tmem14a	NM_029398	75712	uc007alj.1	chr1	21208711	21220248	+	0	N	0.714917	Y
92	Gsta3	NM_001077353	14859	uc007alk.1	chr1	21230669	21255640	+	0.866605	Y	1	Y
93	Gm4956	NR_002858	241041	uc007alm.1	chr1	21275326	21288393	-	0	N	0	N
94	Khdc1a	NM_183322	368204	uc007aln.1	chr1	21339757	21342280	+	0	N	0	N
95	Khdc1c	NM_001033904	433278	uc007alo.1	chr1	21358411	21359824	+	0	N	0	N
96	Khdc1b	NM_001113187	98582	uc007alp.2	chr1	21373636	21376465	+	0.871333	Y	0.871333	Y
97	Kcnq5	NM_023872	226922	uc007alq.2	chr1	21388483	21952023	-	0.868687	Y	0.921922	Y
98	Rims1	NM_053270	116837	uc007als.1	chr1	22278502	22812563	-	0.745347	Y	0.737858	Y
99	mKIAA0340	NoRefSeq	116837	uc007alx.1	chr1	22475029	22516186	-	0.539058	N	0.266565	N
100	4933415F23Rik	NM_025746	66755	uc007alz.1	chr1	23107312	23109092	-	1	Y	1	Y
101	Mir30a	NR_029533	387225	uc011wip.1	chr1	23279107	23279178	+	0	N	0	N
102	Mir30c-2	NR_029717	723964	uc007ama.2	chr1	23298539	23298623	+	0	N	0	N
103	Ogfrl1	NM_001081079	70155	uc007amb.1	chr1	23373262	23390014	-	0	N	0	N
104	AK090150	NoRefSeq	NoLocusLink	uc007amc.1	chr1	23398587	23404611	-	1	Y	1	Y
105	B3gat2	NM_172124	280645	uc007ame.1	chr1	23768764	23854697	+	0	N	0.279287	N
106	Smap1	NM_028534	98366	uc007amh.1	chr1	23852465	23929128	-	0	N	0	N
107	1110058L19Rik	NM_026503	68002	uc007amj.2	chr1	24002777	24012479	-	0	N	0	N
108	Fam135a	NM_026604	68187	uc007aml.2	chr1	24017596	24107180	-	0	N	0	N
109	Col9a1	NM_007740	12839	uc007amo.2	chr1	24184448	24259577	+	0.61228	Y	0.739754	Y
110	Col19a1	NM_007733	12823	uc007amq.1	chr1	24264521	24594276	-	0.115237	N	0.854437	Y
111	Atpase6	NoRefSeq	NoLocusLink	uc007ams.1	chr1	24620809	24621651	-	0	N	1	Y
112	Lmbrd1	NM_026719	68421	uc007amt.1	chr1	24685382	24823146	+	0	N	0.0228362	N
113	Bai3	NM_175642	210933	uc011wis.1	chr1	25124320	25886552	-	0.757879	Y	0.779595	Y
114	4931408C20Rik	NM_001033764	210940	uc007amz.2	chr1	26738645	26744305	-	1	Y	1	Y
115	AK050085	NoRefSeq	NoLocusLink	uc007ana.1	chr1	27940890	27959032	+	0	N	0	N
116	Gm597	NM_001013750	210962	uc007anb.1	chr1	28832966	28837097	-	1	Y	1	Y
117	AK087209	NoRefSeq	NoLocusLink	uc007anc.1	chr1	30775398	30776806	-	1	Y	1	Y
118	AK188812	NoRefSeq	NoLocusLink	uc007and.1	chr1	30827176	30827640	+	0	N	1	Y
119	Phf3	NM_001081080	213109	uc007ane.1	chr1	30859186	30920101	-	0	N	0	N
120	Ptp4a1	NM_011200	19243	uc007anh.1	chr1	30997147	31006600	-	0	N	0	N
121	4931428L18Rik	NR_033445	70988	uc007anj.2	chr1	31197922	31279501	-	0.239044	N	0.58227	N
122	Lgsn	NM_153601	266744	uc007ank.1	chr1	31233279	31261570	+	0.0554947	N	1	Y
123	4930521A18Rik	NM_029062	74708	uc007anm.1	chr1	31279683	31281132	+	1	Y	1	Y
124	Gm4850	NR_015347	226957	uc011wiu.1	chr1	31321691	31324906	+	0	N	1	Y
125	Khdrbs2	NM_133235	170771	uc007anp.1	chr1	32229650	32714583	+	0.810283	Y	0.833827	Y
126	Slm1	NoRefSeq	170771	uc007ann.1	chr1	32229650	32303717	+	1	Y	1	Y
127	Gm9839	NM_001199956	408192	uc011wiv.1	chr1	32576407	32577844	-	0	N	0	N
128	Gm5415	NM_001164286	408191	uc011wiw.1	chr1	32600390	32604138	-	0	N	0	N
129	Prim2	NM_008922	19076	uc007anq.1	chr1	33510655	33726603	-	0	N	0.0988432	N
130	1700001G17Rik	NR_033199	67503	uc007ant.2	chr1	33726668	33727557	+	0	N	0	N
131	Rab23	NM_008999	19335	uc007anw.2	chr1	33776740	33799409	+	0	N	0	N
132	Bag2	NM_145392	213539	uc007any.1	chr1	33802328	33814595	-	0	N	0	N
133	Zfp451	NM_133817	98403	uc007anz.1	chr1	33818597	33871272	-	0	N	0	N
134	Znf451	NoRefSeq	98403	uc007aoa.1	chr1	33818597	33871272	-	0	N	0	N
135	Gm15455	NM_001161816	433287	uc011wiy.1	chr1	33892743	33895759	-	0	N	0	N
136	Bend6	NM_177235	320705	uc007aoc.1	chr1	33908896	33964466	-	0	N	0	N
137	Dst	NM_134448	13518	uc007aoi.1	chr1	34068669	34365497	+	0	N	0	N
138	Ccdc115	NM_027159	69668	uc011wja.1	chr1	34493514	34496517	-	0	N	0	N
139	Imp4	NM_178601	27993	uc007aor.2	chr1	34496673	34502592	+	0	N	0	N
140	Ptpn18	NM_011206	19253	uc007aos.1	chr1	34516590	34530624	+	0	N	0	N
141	AK016244	NoRefSeq	NoLocusLink	uc007aou.1	chr1	34534219	34542456	-	0	N	0	N
142	Prss39	NM_009355	21755	uc007aov.1	chr1	34555274	34559907	+	0	N	0	N
143	Cfc1	NM_007685	12627	uc007aow.1	chr1	34592492	34601156	+	0	N	0	N
144	Tesp2	NoRefSeq	21756	uc011wjb.1	chr1	34600819	34617788	-	0	N	0	N
145	Prss40	NM_009356	21756	uc007aox.1	chr1	34609176	34617788	-	0	N	0	N
146	Fam123c	NM_213727	211383	uc011wjc.1	chr1	34636537	34647789	+	0	N	0.33674	N
147	DQ558230	NoRefSeq	NoLocusLink	uc007aoz.1	chr1	34657654	34657693	+	0	N	1	Y
148	DQ551615	NoRefSeq	NoLocusLink	uc007apa.1	chr1	34657942	34657970	+	0	N	1	Y
149	DQ713197	NoRefSeq	NoLocusLink	uc007apb.1	chr1	34658311	34658343	+	0	N	0	N
150	DQ540165	NoRefSeq	NoLocusLink	uc007apc.1	chr1	34659281	34659316	+	0	N	0	N
151	DQ688885	NoRefSeq	NoLocusLink	uc007apd.1	chr1	34663222	34663252	+	0	N	0	N
152	AA619741	NR_033627	241051	uc011wjd.1	chr1	34690379	34693055	-	0	N	1	Y
153	AK082264	NoRefSeq	NoLocusLink	uc007ape.1	chr1	34735032	34781146	+	0.826517	Y	0.826517	Y
154	mKIAA1112	NoRefSeq	226970	uc007apf.1	chr1	34778768	34869599	+	0.189715	N	0.740188	Y
155	Arhgef4	NM_183019	226970	uc007api.1	chr1	34858566	34869599	+	0	N	0	N
156	Fam168b	NM_174997	214469	uc007apj.2	chr1	34870062	34899895	-	0	N	0	N
157	Plekhb2	NM_145516	226971	uc007apl.1	chr1	34906803	34936430	+	0	N	0	N
158	AK003327	NoRefSeq	NoLocusLink	uc007apm.1	chr1	35936689	35937964	+	0	N	1	Y
159	Hs6st1	NM_015818	50785	uc007apn.2	chr1	36125244	36163291	+	0	N	0	N
160	Ugcgl1	NoRefSeq	320011	uc007apo.2	chr1	36196872	36222656	-	0	N	0	N
161	Uggt1	NM_198899	320011	uc007app.2	chr1	36196872	36301147	-	0	N	0	N
162	Neurl3	NM_153408	214854	uc007aps.1	chr1	36321446	36330270	-	0	N	0	N
163	Arid5a	NM_145996	214855	uc007apu.2	chr1	36364577	36380874	+	0	N	0	N
164	4632411B12Rik	NM_172652	226976	uc007aqa.1	chr1	36392574	36426026	-	0	N	0	N
165	Kiaa1310	NoRefSeq	226976	uc011wjj.1	chr1	36392574	36426026	-	0	N	0	N
166	AK132955	NoRefSeq	NoLocusLink	uc007aqb.1	chr1	36473732	36478955	+	0	N	0	N
167	Lman2l	NM_001013374	214895	uc007aqd.1	chr1	36480030	36502084	-	0	N	0	N
168	Cnnm4	NM_033570	94220	uc007aqg.2	chr1	36528441	36565621	+	0	N	0	N
169	Cnnm3	NM_001039551	94218	uc007aqi.1	chr1	36568720	36585082	+	0	N	0	N
170	Acdp3	NoRefSeq	94218	uc011wjk.1	chr1	36575796	36585082	+	0	N	0	N
171	Ankrd23	NoRefSeq	78321	uc007aqn.1	chr1	36587378	36596203	-	0	N	0	N
172	Ankrd39	NoRefSeq	109346	uc007aqp.1	chr1	36595017	36604064	-	0	N	0	N
173	Sema4c	NM_001126047	20353	uc007aqr.2	chr1	36605486	36615226	-	0	N	0	N
174	mKIAA1739	NoRefSeq	20353	uc007aqs.2	chr1	36612776	36615226	-	0	N	0	N
175	Fam178b	NM_001126046	381337	uc011wjn.1	chr1	36619540	36740028	-	0	N	0	N
176	Cox5b	NM_009942	12859	uc007aqw.1	chr1	36748331	36750233	+	0	N	0	N
177	AK016893	NoRefSeq	NoLocusLink	uc007aqy.1	chr1	36771382	36814798	+	0	N	0	N
178	Zap70	NM_009539	22637	uc007aqz.1	chr1	36818705	36839661	+	0	N	0	N
179	Tmem131	NM_018872	56030	uc007ard.1	chr1	36849033	36996372	-	0	N	0	N
180	Vwa3b	NoRefSeq	NoLocusLink	uc007arf.1	chr1	37086160	37133840	+	0	N	0.332215	N
181	4921511C04Rik	NoRefSeq	NoLocusLink	uc011wjp.1	chr1	37214177	37244450	+	0	N	0.330327	N
182	Cnga3	NM_009918	12790	uc007ari.1	chr1	37276105	37320229	+	0	N	0.181307	N
183	AK051424	NoRefSeq	269180	uc007arj.1	chr1	37356737	37359647	+	0	N	0	N
184	Inpp4a	NM_030266	269180	uc007arl.2	chr1	37356737	37467580	+	0	N	0	N
185	AK019601	NoRefSeq	NoLocusLink	uc007arm.1	chr1	37390383	37391017	-	0	N	0	N
186	6330578E17Rik	NM_198006	76178	uc007aro.2	chr1	37473929	37486948	-	0	N	0	N
187	Unc50	NM_026123	67387	uc007arp.1	chr1	37487016	37495969	+	0	N	0	N
188	Mgat4a	NM_173870	269181	uc007arv.2	chr1	37496184	37597858	-	0	N	0.472097	N
189	4930594C11Rik	NR_024017	77633	uc011wjs.1	chr1	37542695	37545450	-	0	N	0.526316	N
190	2010300C02Rik	NM_028096	72097	uc007arx.2	chr1	37668520	37776656	-	0	N	0.0985426	N
191	Tsga10	NM_207228	211484	uc007arz.1	chr1	37811620	37921924	-	0.420474	N	0.221026	N
192	AK039030	NoRefSeq	NoLocusLink	uc007asg.1	chr1	37922143	37928233	+	0	N	0	N
193	Lipt1	NM_001037918	623661	uc007ash.2	chr1	37929050	37933143	+	0	N	0	N
194	Mitd1	NM_026913	69028	uc007asi.1	chr1	37935734	37947256	-	0	N	0	N
195	Mrpl30	NM_027098	107734	uc007asj.1	chr1	37947397	37955178	+	0	N	0	N
196	Lyg2	NM_001033427	332427	uc007ask.1	chr1	37962767	37973338	-	0	N	0	N
197	Lyg1	NM_027111	69541	uc007asl.1	chr1	38003582	38014604	-	0	N	0	N
198	Txndc9	NM_172054	98258	uc007asn.1	chr1	38040711	38054095	-	0	N	0	N
199	Eif5b	NM_198303	226982	uc007aso.1	chr1	38054854	38112424	+	0	N	0	N
200	Rev1	NM_019570	56210	uc007asr.1	chr1	38109630	38186507	-	0	N	0	N
201	Aff3	NM_010678	16764	uc007ass.2	chr1	38234171	38721800	-	0.16775	N	0	N
202	AK048050	NoRefSeq	NoLocusLink	uc007asw.1	chr1	38441793	38450819	+	0	N	0	N
203	Lonrf2	NM_001029878	381338	uc007asx.1	chr1	38851353	38878060	-	0.15202	N	0	N
204	Chst10	NM_145142	98388	uc007asy.1	chr1	38920717	38955005	-	0	N	0	N
205	Nms	NM_001011684	433292	uc007atb.1	chr1	38995993	39007121	+	0	N	0	N
206	Pdcl3	NM_026850	68833	uc007atc.1	chr1	39044658	39054081	+	0	N	0	N
207	Npas2	NM_008719	18143	uc007atd.2	chr1	39251116	39420085	+	0	N	0	N
208	Gm6635	NoRefSeq	114641	uc007ate.2	chr1	39424695	39428211	+	0	N	0	N
209	Rpl31	NM_053257	114641	uc007atf.2	chr1	39424695	39428755	+	0	N	0	N
210	Tbc1d8	NM_018775	54610	uc007atg.2	chr1	39428341	39535592	-	0	N	0	N
211	D1Bwg0212e	NM_028043	52846	uc007ati.1	chr1	39592398	39603722	+	0	N	0	N
212	AK040602	NoRefSeq	67702	uc007atk.1	chr1	39604432	39608847	-	0	N	0	N
213	Snord89	NR_028555	100217461	uc011wju.1	chr1	39605591	39605685	-	0	N	0	N
214	Rnf149	NM_001033135	67702	uc007atl.2	chr1	39608143	39634192	-	0	N	0	N
215	Creg2	NM_170597	263764	uc007atm.1	chr1	39675250	39708027	-	0	N	0	N
216	Rfx8	NM_001145660	619289	uc007atn.2	chr1	39722145	39777834	-	0	N	0	N
217	Gm3646	NM_001177348	100042065	uc007ato.2	chr1	39860985	39862177	-	0	N	0	N
218	AK006899	NoRefSeq	NoLocusLink	uc007atq.1	chr1	39899272	39904175	-	0	N	0	N
219	BC048628	NoRefSeq	NoLocusLink	uc007atp.1	chr1	39899272	39904175	-	0	N	0	N
220	Map4k4	NM_008696	26921	uc007atr.1	chr1	39957757	40083155	+	0	N	0	N
221	AK041998	NoRefSeq	NoLocusLink	uc007att.1	chr1	40133072	40142696	-	0	N	0	N
222	Il1r2	NM_010555	16178	uc007atu.1	chr1	40141612	40182070	+	0	N	0	N
223	Il1r1	NM_008362	16177	uc007atv.1	chr1	40281924	40373022	+	0	N	0	N
224	Il1rl2	NM_133193	107527	uc007atx.1	chr1	40381471	40422316	+	0	N	0	N
225	Il1rl1	NM_001025602	17082	uc007aub.2	chr1	40496493	40522259	+	0	N	0	N
226	Il18r1	NM_008365	16182	uc011wjz.1	chr1	40522850	40557699	+	0	N	0	N
227	Il18rap	NM_010553	16174	uc007auk.1	chr1	40572206	40606142	+	0	N	0	N
228	Slc9a4	NM_177084	110895	uc007aul.1	chr1	40637071	40687576	+	0	N	0	N
229	Slc9a2	NM_001033289	226999	uc007aun.1	chr1	40738556	40825730	+	0	N	0	N
230	Mfsd9	NM_172499	211798	uc007auo.1	chr1	40828884	40847502	-	0	N	0	N
231	Tmem182	NM_001081198	381339	uc007auq.1	chr1	40862445	40912112	+	0	N	0	N
232	2610017I09Rik	NR_027826	66297	uc007auu.1	chr1	42705044	42751670	-	0.792605	Y	0.578132	N
233	Pou3f3	NM_008900	18993	uc007auw.1	chr1	42753990	42757054	+	0	N	0	N
234	2900092D14Rik	NR_027891	73100	uc007aux.2	chr1	42757180	42760021	+	0.00739176	N	0	N
235	AK011913	NoRefSeq	NoLocusLink	uc007auy.1	chr1	42763916	42764897	-	1	Y	0	N
236	Mrps9	NM_023514	69527	uc007ava.2	chr1	42908077	42962528	+	0	N	0	N
237	Gpr45	NM_053107	93690	uc007avd.2	chr1	43009716	43092294	+	0.754244	Y	0.854683	Y
238	Tgfbrap1	NM_001013025	73122	uc007avf.1	chr1	43104113	43155467	-	0	N	0	N
239	AI597479	NM_133818	98404	uc007avj.1	chr1	43155554	43172791	+	0	N	0	N
240	Fhl2	NM_010212	14200	uc007avl.1	chr1	43179918	43253606	-	0	N	0	N
241	Nck2	NM_010879	17974	uc007avo.2	chr1	43502595	43627363	+	0	N	0.411668	N
242	1500015O10Rik	NM_024283	78896	uc007avp.2	chr1	43787446	43799409	+	0	N	0	N
243	Uxs1	NM_026430	67883	uc007avq.1	chr1	43807075	43884553	-	0	N	0	N
244	Tpp2	NM_009418	22019	uc007avs.1	chr1	43990851	44059816	+	0	N	0	N
245	A530098C11Rik	NM_001013799	433294	uc007avv.1	chr1	44066252	44076851	-	0	N	0	N
246	1700029F09Rik	NM_029368	75623	uc007avz.2	chr1	44143461	44159233	-	0	N	0	N
247	Kdelc1	NM_023645	72050	uc007awb.1	chr1	44163390	44175618	-	0	N	0	N
248	Bivm	NM_144558	246229	uc007awd.2	chr1	44176006	44201616	+	0	N	0	N
249	AK163166	NoRefSeq	22592	uc007awg.1	chr1	44204588	44206367	+	0	N	0	N
250	Ercc5	NM_011729	22592	uc007awi.2	chr1	44204588	44238105	+	0	N	0	N
251	4832428D23Rik	NM_207281	403183	uc007awk.1	chr1	44260914	44275776	-	0.254071	N	0	N
252	Gulp1	NM_028450	70676	uc007awm.2	chr1	44608515	44853681	+	0.146839	N	0	N
253	Col3a1	NM_009930	12825	uc007awq.2	chr1	45368382	45406551	+	0	N	0	N
254	Col5a2	NM_007737	12832	uc007awr.1	chr1	45431175	45560127	-	0	N	0	N
255	AB336801	NoRefSeq	NoLocusLink	uc011wke.1	chr1	45786491	45786515	-	0	N	0	N
256	AK140358	NoRefSeq	NoLocusLink	uc011wkf.1	chr1	45824584	45827047	+	0	N	0	N
257	Wdr75	NM_028599	73674	uc007awt.1	chr1	45852345	45880458	+	0	N	0	N
258	Slc40a1	NM_016917	53945	uc007awu.1	chr1	45964914	45982439	-	0	N	0	N
259	Gm3852	NM_001177356	100042453	uc011wkj.1	chr1	46068391	46069108	-	1	Y	1	Y
260	EG212225	NR_037691	212225	uc011wkk.1	chr1	46077259	46087282	-	1	Y	1	Y
261	Dnahc7b	NM_001160386	227058	uc007awx.2	chr1	46123582	46430395	+	0	N	0.00651863	N
262	BC048766	NoRefSeq	NoLocusLink	uc007axb.1	chr1	46848672	46864308	+	0	N	0	N
263	Slc39a10	NM_172653	227059	uc007axc.1	chr1	46864388	46910354	-	0.304573	N	0	N
264	C230029F24Rik	NoRefSeq	NoLocusLink	uc007axf.1	chr1	49301459	49397275	+	0.352926	N	0.519913	N
265	BC029710	NoRefSeq	NoLocusLink	uc007axg.2	chr1	50869318	50874545	+	0.486895	N	0	N
266	AK020188	NoRefSeq	NoLocusLink	uc007axh.1	chr1	50957490	50970769	+	0	N	0	N
267	TMEFF2	NoRefSeq	56363	uc007axi.1	chr1	50966805	51036764	+	0	N	0	N
268	Tmeff2	NM_019790	56363	uc007axj.1	chr1	50984366	51244114	+	0	N	0	N
269	Sdpr	NM_138741	20324	uc007axk.1	chr1	51345969	51359804	+	0	N	0	N
270	AK006937	NoRefSeq	NoLocusLink	uc007axl.1	chr1	51514777	51515775	-	0	N	0	N
271	Nabp1	NoRefSeq	109019	uc007axm.1	chr1	51522850	51535243	-	0	N	0	N
272	Obfc2a	NM_028696	109019	uc007axo.1	chr1	51526331	51535263	-	0	N	0	N
273	AK043869	NoRefSeq	NoLocusLink	uc007axq.1	chr1	51563929	51653562	-	0	N	0	N
274	Myo1b	NM_010863	17912	uc007axr.2	chr1	51806609	51972818	-	0	N	0	N
275	Stat4	NM_011487	20849	uc011wkn.1	chr1	52043991	52164028	+	0.59989	N	0.499921	N
276	Stat1	NM_009283	20846	uc007aya.1	chr1	52176281	52218707	+	0	N	0	N
277	Gls	NM_001081081	14660	uc007aye.2	chr1	52220293	52290076	-	0	N	0	N
278	Nab1	NM_008667	17936	uc007ayh.2	chr1	52512692	52557292	-	0	N	0	N
279	Tmem194b	NoRefSeq	227094	uc007ayk.3	chr1	52687548	52708763	+	0	N	0	N
280	Mfsd6	NM_133829	98682	uc007ayl.2	chr1	52713147	52784162	-	0.450609	N	0.790847	Y
281	Inpp1	NM_008384	16329	uc007ayo.2	chr1	52846263	52874532	-	0	N	0	N
282	Hibch	NM_146108	227095	uc007ayp.1	chr1	52901889	52977704	+	0.761116	Y	0.42208	N
283	AK217058	NoRefSeq	67080	uc007ayq.1	chr1	52981746	52982161	-	1	Y	0	N
284	1700019D03Rik	NM_144953	67080	uc007ays.1	chr1	52981970	53020104	-	0.210573	N	0.632087	Y
285	Mstn	NM_010834	17700	uc007ayt.1	chr1	53118506	53124923	+	1	Y	1	Y
286	1700019A02Rik	NM_027070	69397	uc007ayu.1	chr1	53215420	53244461	-	0.724527	Y	1	Y
287	Pms1	NM_153556	227099	uc007ayv.1	chr1	53246031	53353840	-	0.407842	N	0.574804	N
288	AK052226	NoRefSeq	NoLocusLink	uc007ayw.1	chr1	53252956	53254535	+	1	Y	1	Y
289	Ormdl1	NM_145517	227102	uc011wks.1	chr1	53353938	53367089	+	0	N	0	N
290	Osgepl1	NM_028091	72085	uc007azb.1	chr1	53370506	53383019	+	0	N	0	N
291	Asnsd1	NM_133728	70396	uc007aze.1	chr1	53382350	53409543	-	0	N	0	N
292	AK038423	NoRefSeq	NoLocusLink	uc007azi.1	chr1	53754873	53763628	-	0	N	0	N
293	Stk17b	NM_133810	98267	uc007azj.2	chr1	53812355	53842059	-	0	N	0	N
294	Hecw2	NM_001001883	329152	uc007azk.2	chr1	53863717	54251878	-	0	N	0.566461	N
295	Ccdc150	NM_030025	78016	uc007azo.1	chr1	54307526	54425571	+	0	N	0.606303	Y
296	Gtf3c3	NM_001033194	98488	uc007azp.1	chr1	54454424	54495815	-	0	N	0	N
297	Pgap1	NM_001163314	241062	uc011wky.1	chr1	54537549	54614526	-	0	N	0	N
298	Ankrd44	NM_001081433	329154	uc011wkz.1	chr1	54702183	54983231	-	0	N	0	N
299	AK015376	NoRefSeq	NoLocusLink	uc007azt.1	chr1	54738572	54793660	+	0	N	0	N
300	Sf3b1	NM_031179	81898	uc007azx.1	chr1	55042012	55084322	-	0	N	0	N
301	Coq10b	NM_001039710	67876	uc007azz.1	chr1	55109613	55129546	+	0	N	0	N
302	Hspd1	NM_010477	15510	uc007bab.2	chr1	55134677	55144776	-	0	N	0	N
303	Hspe1	NM_008303	15528	uc007bac.2	chr1	55144991	55148161	+	0	N	0	N
304	Mobkl3	NM_025283	19070	uc007bad.1	chr1	55188088	55211743	+	0	N	0	N
305	AK165532	NoRefSeq	19070	uc007baf.1	chr1	55204473	55205361	+	0	N	0	N
306	Rftn2	NM_028713	74013	uc007bag.1	chr1	55227003	55283626	-	0	N	0	N
307	AK135004	NoRefSeq	NoLocusLink	uc007bai.1	chr1	55283094	55292466	+	0	N	0	N
308	Mars2	NM_175439	212679	uc007baj.1	chr1	55294020	55296902	+	0	N	0	N
309	Boll	NM_029267	75388	uc007bal.1	chr1	55356912	55420313	-	0	N	0.868882	Y
310	Plcl1	NM_001114663	227120	uc007ban.2	chr1	55462789	55811129	+	0	N	0.942585	Y
311	AK079812	NoRefSeq	NoLocusLink	uc007bao.1	chr1	55988084	56029172	+	1	Y	1	Y
312	AK033706	NoRefSeq	NoLocusLink	uc007bap.1	chr1	56017757	56029172	+	1	Y	1	Y
313	AK005643	NoRefSeq	NoLocusLink	uc007baq.1	chr1	56075821	56077047	+	1	Y	1	Y
314	Hsfy2	NM_027661	71066	uc007bar.1	chr1	56692892	56694295	-	1	Y	1	Y
315	Satb2	NM_139146	212712	uc007bas.1	chr1	56850824	57028178	-	0	N	0.141953	N
316	9130024F11Rik	NoRefSeq	329160	uc007bat.2	chr1	57028312	57099357	+	0.300612	N	0.441368	N
317	BC055402	NoRefSeq	NoLocusLink	uc007bav.1	chr1	57257488	57271837	-	1	Y	0.0356819	N
318	DQ705824	NoRefSeq	NoLocusLink	uc007baw.1	chr1	57410224	57410258	-	1	Y	1	Y
319	DQ693259	NoRefSeq	NoLocusLink	uc011wle.1	chr1	57410341	57410411	-	1	Y	1	Y
320	AK016177	NoRefSeq	NoLocusLink	uc007bax.1	chr1	57416065	57434388	-	0.105605	N	0.651367	Y
321	1700066M21Rik	NM_028546	73467	uc007bay.2	chr1	57434463	57442266	+	0	N	0	N
322	1110034B05Rik	NR_004860	68736	uc007baz.2	chr1	57445087	57463518	-	0	N	0	N
323	9430016H08Rik	NM_001081181	68115	uc007bbc.2	chr1	57463391	57472802	+	0	N	0	N
324	Spats2l	NM_144882	67198	uc007bbd.2	chr1	57831704	58005241	+	0.843025	Y	0.843025	Y
325	Kctd18	NM_001159864	51960	uc007bbf.2	chr1	58011944	58026928	-	0	N	0	N
326	Sgol2	NM_001177867	68549	uc011wlj.1	chr1	58042183	58083121	+	0	N	0	N
327	Aox1	NM_009676	11761	uc007bbl.1	chr1	58086812	58163254	+	0	N	0	N
328	Aox3	NM_023617	71724	uc007bbm.1	chr1	58169979	58257296	+	0.22905	N	0.160335	N
329	Aox4	NM_023631	71872	uc007bbo.1	chr1	58267240	58325440	+	0	N	0	N
330	Aox3l1	NM_001008419	213043	uc007bbp.1	chr1	58335169	58436108	+	0	N	0	N
331	Bzw1	NM_025824	66882	uc007bbq.1	chr1	58449940	58463392	+	0	N	0	N
332	Clk1	NM_001042634	12747	uc007bbs.2	chr1	58468831	58480932	-	0	N	0	N
333	Ppil3	NM_027351	70225	uc007bbv.2	chr1	58487836	58502330	-	0	N	0	N
334	Nif3l1	NM_022988	65102	uc007bca.1	chr1	58502110	58538660	+	0	N	0	N
335	Orc2	NM_008765	18393	uc007bcd.1	chr1	58519614	58561763	-	0	N	0	N
336	AK144771	NoRefSeq	NoLocusLink	uc007bcf.1	chr1	58561991	58574374	+	0	N	0	N
337	AK053027	NoRefSeq	NoLocusLink	uc007bcg.1	chr1	58561998	58580074	+	0	N	0	N
338	Fam126b	NM_172513	213056	uc007bci.2	chr1	58579649	58643177	-	0	N	0	N
339	Ndufb3	NM_025597	66495	uc007bck.1	chr1	58643442	58652792	+	0	N	0	N
340	AK079804	NoRefSeq	NoLocusLink	uc007bcl.1	chr1	58709484	58712675	+	0	N	0	N
341	Als2cr12	NM_175370	108812	uc007bcm.2	chr1	58714963	58752833	-	0	N	0	N
342	Cflar	NM_207653	12633	uc007bcn.1	chr1	58768351	58815726	+	0	N	0	N
343	Casp8	NM_009812	12370	uc007bcs.1	chr1	58852217	58904347	+	0	N	0	N
344	Trak2	NM_172406	70827	uc007bcv.2	chr1	58957293	59030326	-	0	N	0	N
345	PAPK-A	NoRefSeq	227154	uc007bcz.1	chr1	59030414	59051965	+	0	N	0	N
346	Stradb	NM_172656	227154	uc007bcy.1	chr1	59030414	59051965	+	0	N	0	N
347	Als2cr4	NM_001037812	381259	uc007bdf.1	chr1	59157436	59177226	-	0	N	0	N
348	mDLG6A	NoRefSeq	227157	uc011wlo.1	chr1	59177778	59202646	-	0	N	0	N
349	Mpp4	NM_001164682	227157	uc007bdg.2	chr1	59177778	59220233	-	0	N	0	N
350	Als2	NM_028717	74018	uc007bdm.2	chr1	59219599	59294075	-	0	N	0	N
351	Cdk15	NM_001033373	271697	uc007bdq.2	chr1	59313750	59409213	+	0	N	0	N
352	Fzd7	NM_008057	14369	uc011wlq.1	chr1	59538990	59543799	+	0	N	0	N
353	Gm973	NM_001013771	381260	uc007bdv.1	chr1	59573107	59691353	+	0	N	0	N
354	AK006768	NoRefSeq	NoLocusLink	uc007bdw.1	chr1	59589834	59605632	-	0	N	0	N
355	Sumo1	NM_009460	22218	uc007bdx.1	chr1	59696277	59727678	-	0	N	0	N
356	Nop58	NM_018868	55989	uc007bdy.1	chr1	59741849	59768354	+	0	N	0	N
357	Snord70	NR_028554	100217459	uc011wlr.1	chr1	59748801	59748854	+	0	N	0	N
358	Snord11	NR_028521	100217421	uc011wls.1	chr1	59761651	59761714	+	0	N	0	N
359	Bmpr2	NM_007561	12168	uc007bdz.1	chr1	59821480	59927703	+	0	N	0	N
360	Fam117b	NM_001037725	72750	uc011wlt.1	chr1	59969849	60042190	+	0	N	0	N
361	Ica1l	NM_027407	70375	uc007bec.1	chr1	60045911	60100028	-	0	N	0	N
362	Wdr12	NM_001199060	57750	uc007beg.2	chr1	60133711	60155344	-	0	N	0	N
363	Carf	NM_139150	241066	uc007beh.1	chr1	60155124	60207878	+	0	N	0	N
364	Nbeal1	NM_173444	269198	uc007bej.1	chr1	60237442	60391549	+	0	N	0	N
365	AK041465	NoRefSeq	269198	uc007bel.1	chr1	60386874	60388272	+	0	N	0	N
366	Cyp20a1	NM_030013	77951	uc007ben.1	chr1	60400215	60444231	+	0	N	0	N
367	Abi2	NM_001198570	329165	uc007bep.2	chr1	60466462	60538007	+	0	N	0	N
368	Raph1	NM_001045513	77300	uc007bes.1	chr1	60540028	60623609	-	0	N	0	N
369	AK136844	NoRefSeq	77300	uc007bet.1	chr1	60540346	60542727	-	0	N	0	N
370	AK217854	NoRefSeq	NoLocusLink	uc007beu.1	chr1	60761102	60761257	+	0	N	0	N
371	Cd28	NM_007642	12487	uc007bew.2	chr1	60803231	60830203	+	0	N	1	Y
372	AK040166	NoRefSeq	NoLocusLink	uc007bex.1	chr1	60833508	60838537	-	0	N	0.0978326	N
373	AK009383	NoRefSeq	NoLocusLink	uc007bey.1	chr1	60835689	60860632	+	0	N	0.506435	N
374	Ctla4	NM_009843	12477	uc007bez.1	chr1	60965868	60972674	+	0	N	1	Y
375	ctla-4	NoRefSeq	12477	uc007bfa.1	chr1	60969266	60972674	+	0	N	1	Y
376	Icos	NM_017480	54167	uc011wlz.1	chr1	61034757	61057164	+	0	N	0.498237	N
377	Pard3b	NM_001081050	72823	uc007bfe.2	chr1	61685397	62688858	+	0.255117	N	0.857635	Y
378	AK015421	NoRefSeq	NoLocusLink	uc007bfg.1	chr1	61813988	61898114	-	0.52438	N	0.881131	Y
379	AK076674	NoRefSeq	NoLocusLink	uc007bfh.1	chr1	61833317	61898114	-	0.680803	Y	0.989459	Y
380	Nrp2	NM_001077403	18187	uc007bfl.1	chr1	62749890	62865266	+	0	N	0	N
381	Ino80d	NM_001081436	227195	uc007bfq.2	chr1	63004992	63138503	-	0	N	0.13482	N
382	AK017924	NoRefSeq	NoLocusLink	uc007bft.1	chr1	63161044	63204864	+	0	N	0	N
383	Ndufs1	NM_145518	227197	uc007bfu.2	chr1	63190165	63223396	-	0	N	0	N
384	Eef1b2	NM_018796	55949	uc007bfz.2	chr1	63223404	63227060	+	0	N	0	N
385	Snora41	NR_028558	100217464	uc011wme.1	chr1	63225596	63225709	+	0	N	0	N
386	Gpr1	NM_146250	241070	uc007bga.1	chr1	63229267	63260783	-	0	N	0	N
387	Zdbf2	NM_028673	73884	uc007bgb.2	chr1	63319842	63361149	+	0.221488	N	0	N
388	Adam23	NM_011780	23792	uc007bgg.1	chr1	63492477	63643089	+	0	N	0	N
389	Dytn	NM_001081658	241073	uc007bgi.1	chr1	63669424	63733501	-	0	N	0	N
390	Mdh1b	NM_029696	76668	uc007bgj.1	chr1	63745400	63776892	-	0	N	0	N
391	Fastkd2	NM_172422	75619	uc007bgl.2	chr1	63777198	63799959	+	0	N	0	N
392	OTTMUSG00000013918	NR_027824	433315	uc007bgm.1	chr1	64011300	64015573	+	0	N	0	N
393	AK150559	NoRefSeq	NoLocusLink	uc007bgn.1	chr1	64079441	64082160	-	0	N	0	N
394	Klf7	NM_033563	93691	uc007bgp.1	chr1	64082246	64168000	-	0	N	0	N
395	Creb1	NM_009952	12912	uc007bgr.1	chr1	64579377	64651122	+	0	N	0	N
396	Fam119a	NM_025964	67099	uc007bgv.1	chr1	64653053	64663780	-	0	N	0	N
397	AK013046	NoRefSeq	NoLocusLink	uc007bgw.1	chr1	64726444	64737233	-	0	N	0	N
398	Ccnyl1	NM_001097644	227210	uc007bgx.1	chr1	64737786	64772216	+	0	N	0	N
399	Fzd5	NM_022721	14367	uc007bgy.1	chr1	64777131	64784324	-	0	N	0	N
400	Plekhm3	NM_001039493	241075	uc011wmh.1	chr1	64832556	65003398	-	0	N	0	N
401	Akr1cl	NM_027582	70861	uc007bhc.1	chr1	65059659	65079322	-	0	N	0	N
402	4921521F21Rik	NoRefSeq	70861	uc007bhe.1	chr1	65074287	65079322	-	0	N	0	N
403	Cryge	NM_007777	12968	uc007bhf.1	chr1	65095130	65097737	-	0	N	0	N
404	Crygd	NM_007776	12967	uc007bhg.2	chr1	65108411	65110014	-	0	N	0	N
405	Crygc	NM_001082573	12966	uc007bhh.1	chr1	65118105	65120095	-	0	N	0	N
406	Crygb	NM_144761	12965	uc007bhj.1	chr1	65126800	65128841	-	0	N	0	N
407	Cryga	NM_007774	12964	uc007bhk.1	chr1	65146962	65149937	-	0	N	0	N
408	D630023F18Rik	NM_175293	98303	uc007bhl.1	chr1	65151858	65169767	-	0	N	0	N
409	Idh1	NM_001111320	15926	uc011wmj.1	chr1	65205189	65233053	-	0	N	0	N
410	Pikfyve	NM_011086	18711	uc007bhs.1	chr1	65233258	65325270	+	0	N	0	N
411	Pth2r	NM_139270	213527	uc007bhu.1	chr1	65357830	65435818	+	0	N	0.305406	N
412	Crygf	NM_027010	12969	uc007bhv.1	chr1	65973095	65974878	+	0	N	1	Y
413	Mtap2	NM_001039934	17756	uc007bhw.1	chr1	66221902	66489157	+	0	N	0.647909	Y
414	Unc80	NM_175510	329178	uc007bih.2	chr1	66515020	66745722	+	0	N	0.372775	N
415	Rpe	NoRefSeq	66646	uc007bik.1	chr1	66747457	66766379	+	0	N	0	N
416	1110028C15Rik	NM_001122738	68691	uc007bim.2	chr1	66765816	66864169	-	0	N	0	N
417	Acadl	NM_007381	11363	uc007bir.1	chr1	66877426	66909841	-	0	N	0	N
418	Myl1	NM_021285	17901	uc007bit.2	chr1	66970869	66991630	-	0	N	0	N
419	Lancl1	NM_001190985	14768	uc007biw.2	chr1	67047090	67085446	-	0	N	0	N
420	BC108272	NoRefSeq	NoLocusLink	uc007bja.1	chr1	67297187	67370950	+	0.0128791	N	0.457723	N
421	Erbb4	NM_010154	13869	uc007bjb.1	chr1	68086539	69154633	-	0.752831	Y	0.544984	N
422	Ikzf2	NM_011770	22779	uc007bjd.2	chr1	69577783	69732534	-	0.234034	N	0.697895	Y
423	Spag16	NM_029160	66722	uc007bjh.1	chr1	69873561	70771706	+	0.390181	N	0.90202	Y
424	Vwc2l	NM_177164	320460	uc007bjk.1	chr1	70772288	70931971	+	0	N	0.899801	Y
425	Bard1	NM_007525	12021	uc007bjm.2	chr1	71074108	71149546	-	0	N	0.687876	Y
426	Abca12	NM_175210	74591	uc011wmq.1	chr1	71289663	71461484	-	0	N	0.697359	Y
427	Atic	NM_026195	108147	uc007bjt.2	chr1	71603729	71625977	+	0	N	0	N
428	Fn1	NM_010233	14268	uc007bju.1	chr1	71632096	71699745	-	0	N	0	N
429	Gm15456	NoRefSeq	NoLocusLink	uc007bke.1	chr1	71699410	71704031	+	0	N	0	N
430	AK049041	NoRefSeq	NoLocusLink	uc007bkf.1	chr1	71699730	71709417	+	0	N	0	N
431	Gm8883	NR_027658	667931	uc011wmr.1	chr1	71934685	71937778	+	0	N	0	N
432	Mreg	NM_001005423	381269	uc007bkg.2	chr1	72205806	72258881	-	0	N	0	N
433	AK044410	NoRefSeq	NoLocusLink	uc011wmt.1	chr1	72283038	72312710	+	0	N	0	N
434	AK084284	NoRefSeq	NoLocusLink	uc007bkh.1	chr1	72290566	72321443	+	0	N	0	N
435	Pecr	NM_023523	111175	uc007bki.2	chr1	72305746	72330888	-	0	N	0	N
436	Tmem169	NM_175564	271711	uc007bkk.1	chr1	72330946	72349569	+	0	N	0	N
437	Xrcc5	NM_009533	22596	uc007bkl.2	chr1	72353994	72441527	+	0	N	0	N
438	March4	NM_001045533	381270	uc007bkn.1	chr1	72473685	72583138	-	0	N	0	N
439	Smarcal1	NM_018817	54380	uc007bks.2	chr1	72629824	72683364	+	0	N	0	N
440	Ankar	NM_176980	319695	uc007bkt.2	chr1	72689553	72747138	-	0	N	0	N
441	Rpl37a	NM_009084	19981	uc007bkv.2	chr1	72757833	72760387	+	0	N	0	N
442	Igfbp2	NM_008342	16008	uc007bkw.1	chr1	72871076	72899045	+	0	N	0	N
443	Igfbp5	NM_010518	16011	uc007bkx.1	chr1	72904638	72921439	-	0	N	0	N
444	AK048274	NoRefSeq	NoLocusLink	uc007bky.1	chr1	72998105	73007478	+	0	N	1	Y
445	Tnp1	NM_009407	21958	uc007bkz.2	chr1	73061648	73062473	-	0	N	1	Y
446	BC100504	NoRefSeq	NoLocusLink	uc007bla.1	chr1	73071184	73072075	+	0	N	1	Y
447	Pinc	NR_003202	723792	uc007blb.1	chr1	73437958	73454143	-	0	N	1	Y
448	AK079660	NoRefSeq	NoLocusLink	uc007bld.1	chr1	73664661	73911040	-	0	N	0.776604	Y
449	Tns1	NM_027884	21961	uc011wmx.1	chr1	73956804	74171021	-	0	N	0	N
450	Rufy4	NM_001034060	435626	uc007blk.2	chr1	74172114	74194804	+	0	N	0	N
451	Cxcr2	NM_009909	12765	uc007bll.1	chr1	74200567	74207820	+	0	N	0	N
452	Cxcr1	NM_178241	227288	uc007blm.1	chr1	74238359	74241205	-	0	N	0	N
453	Arpc2	NM_029711	76709	uc007bln.1	chr1	74283091	74314787	+	0	N	0	N
454	Gpbar1	NM_174985	227289	uc007blq.1	chr1	74325173	74326163	+	0	N	0	N
455	Aamp	NM_146110	227290	uc007blr.2	chr1	74326413	74331312	-	0	N	0	N
456	Pnkd	NM_001039509	56695	uc007blt.1	chr1	74331607	74400266	+	0	N	0	N
457	Tmbim1	NM_027154	69660	uc007blv.2	chr1	74334820	74350910	-	0	N	0	N
458	Gm216	NM_001033345	241112	uc007blx.1	chr1	74408681	74415895	+	0	N	0	N
459	Slc11a1	NM_013612	18173	uc007bly.2	chr1	74421776	74432625	+	0	N	0	N
460	Ctdsp1	NM_153088	227292	uc007blz.2	chr1	74438182	74443859	+	0	N	0	N
461	Mir26b	NR_029743	387219	uc007bma.2	chr1	74440883	74440968	+	0	N	0	N
462	Vil1	NM_009509	22349	uc007bmb.2	chr1	74455957	74482134	+	0	N	0	N
463	Usp37	NM_176972	319651	uc007bmd.2	chr1	74482083	74590860	-	0	N	0	N
464	Rqcd1	NM_021383	58184	uc007bmf.2	chr1	74552633	74577416	+	0	N	0	N
465	Plcd4	NM_001081456	18802	uc007bmg.1	chr1	74589462	74612551	+	0	N	0	N
466	Plcd	NoRefSeq	18802	uc007bmj.1	chr1	74597593	74612551	+	0	N	0	N
467	Zfp142	NM_029888	77264	uc007bmm.1	chr1	74611701	74634602	-	0	N	0	N
468	Bcs1l	NM_025784	66821	uc007bmq.1	chr1	74634934	74639017	+	0	N	0	N
469	Rnf25	NM_021313	57751	uc007bms.2	chr1	74640325	74647971	-	0	N	0	N
470	Stk36	NM_175031	269209	uc007bmv.1	chr1	74648028	74683467	+	0	N	0	N
471	Ttll4	NM_001014974	67534	uc007bmy.1	chr1	74708327	74744547	+	0	N	0	N
472	mKIAA0173	NoRefSeq	67534	uc007bmz.1	chr1	74741786	74744547	+	0	N	0	N
473	Cyp27a1	NM_024264	104086	uc007bna.1	chr1	74760147	74784464	+	0	N	0	N
474	Prkag3	NM_153744	241113	uc007bnb.2	chr1	74785495	74795529	-	0	N	0	N
475	Wnt6	NM_009526	22420	uc007bne.1	chr1	74818465	74831893	+	0	N	0	N
476	Wnt10a	NM_009518	22409	uc007bnf.2	chr1	74838592	74850749	+	0	N	0	N
477	Cdk5r2	NM_009872	12570	uc007bng.2	chr1	74901602	74904306	+	0	N	0	N
478	Fev	NM_153111	260298	uc007bnh.2	chr1	74928082	74931982	-	0	N	0	N
479	Cryba2	NM_021541	12958	uc007bni.1	chr1	74936517	74939709	-	0	N	0	N
480	Mir375	NR_029876	723900	uc011wne.1	chr1	74947231	74947295	-	0	N	0	N
481	Ccdc108	NM_001039495	241116	uc007bnj.1	chr1	74948653	74982173	-	0	N	0	N
482	Ihh	NM_010544	16147	uc007bnl.1	chr1	74991891	74998225	-	0	N	0	N
483	Nhej1	NM_029342	75570	uc007bnn.2	chr1	75013919	75121800	-	0	N	0	N
484	Slc23a3	NM_194333	22626	uc007bno.1	chr1	75122115	75130464	-	0	N	0	N
485	1810031K17Rik	NM_026977	69171	uc007bns.1	chr1	75131788	75139271	-	0	N	0	N
486	Fam134a	NM_170755	227298	uc007bnt.1	chr1	75139359	75144483	+	0	N	0	N
487	Zfand2b	NM_001159906	68818	uc011wnf.1	chr1	75165219	75168200	+	0	N	0	N
488	Abcb6	NM_023732	74104	uc007bnx.1	chr1	75168214	75176857	-	0	N	0	N
489	Atg9	NoRefSeq	245860	uc007boa.1	chr1	75177439	75186201	-	0	N	0	N
490	Atg9a	NM_001003917	245860	uc007bob.1	chr1	75177439	75188497	-	0	N	0	N
491	Ankzf1	NM_026187	52231	uc007bod.1	chr1	75188708	75195960	+	0	N	0	N
492	Glb1l	NM_029010	74577	uc011wnk.1	chr1	75194809	75207353	-	0	N	0	N
493	edpk	NoRefSeq	20872	uc007boi.2	chr1	75207403	75212181	+	0	N	0	N
494	Stk16	NM_011494	20872	uc007boh.2	chr1	75207403	75212181	+	0	N	0	N
495	Tuba4a	NM_009447	22145	uc007bok.1	chr1	75211548	75215828	-	0	N	0	N
496	AK080399	NoRefSeq	NoLocusLink	uc007bol.1	chr1	75216669	75220229	-	0	N	0	N
497	Dnajb2	NM_001159884	56812	uc007bom.2	chr1	75232997	75242267	+	0	N	0	N
498	Ptprn	NM_008985	19275	uc007boq.1	chr1	75243615	75260783	-	0	N	0	N
499	Resp18	NM_009049	19711	uc007bos.1	chr1	75268776	75274955	-	0	N	0	N
500	Dnpep	NoRefSeq	13437	uc007bow.2	chr1	75304514	75313592	-	0	N	0	N
501	Des	NM_010043	13346	uc007box.1	chr1	75356918	75364290	+	0	N	0	N
502	AK039780	NoRefSeq	NoLocusLink	uc007boy.1	chr1	75364786	75371587	-	0	N	0	N
503	Speg	NM_007463	11790	uc007boz.1	chr1	75371871	75428881	+	0	N	0	N
504	Gmppa	NM_133708	69080	uc007bpd.1	chr1	75432517	75439751	+	0	N	0	N
505	Accn4	NM_183022	241118	uc007bpg.1	chr1	75447084	75470915	+	0	N	0	N
506	Chpf	NM_001001565	74241	uc007bpi.2	chr1	75471143	75476046	-	0	N	0	N
507	Tmem198	NM_177056	319998	uc007bpl.2	chr1	75476106	75482268	+	0	N	0	N
508	Obsl1	NM_178884	98733	uc007bpn.2	chr1	75482399	75503027	-	0	N	0	N
509	Inha	NM_010564	16322	uc007bps.1	chr1	75503651	75506929	+	0	N	0	N
510	Stk11ip	NM_027886	71728	uc007bpt.2	chr1	75518103	75533910	+	0	N	0	N
511	Slc4a3	NM_009208	20536	uc007bpv.2	chr1	75542840	75556006	+	0	N	0	N
512	AK054265	NoRefSeq	NoLocusLink	uc007bpy.1	chr1	76485707	76498603	+	1	Y	1	Y
513	AK162144	NoRefSeq	NoLocusLink	uc011wns.1	chr1	76485707	76498603	+	1	Y	1	Y
514	Epha4	NM_007936	13838	uc007bpz.1	chr1	77363759	77511663	-	0	N	0	N
515	Pax3	NM_008781	18505	uc007bqb.2	chr1	78097841	78193711	-	0.314582	N	0	N
516	Sgpp2	NM_001004173	433323	uc007bqe.1	chr1	78306920	78416861	+	0	N	0	N
517	Farsb	NM_011811	23874	uc007bqf.1	chr1	78414532	78485421	-	0	N	0	N
518	BC035947	NoRefSeq	NoLocusLink	uc011wnt.1	chr1	78493608	78508733	-	0	N	0	N
519	Mogat1	NM_026713	68393	uc007bqk.1	chr1	78507743	78603539	+	0	N	0	N
520	Acsl3	NM_028817	74205	uc007bqo.2	chr1	78654399	78704318	+	0	N	0	N
521	Utp14b	NM_001001981	195434	uc007bqn.2	chr1	78654399	78664176	+	0	N	0	N
522	Kcne4	NM_021342	57814	uc007bqq.1	chr1	78813523	78816600	+	0	N	0	N
523	Scg2	NM_009129	20254	uc007bqr.1	chr1	79431243	79436665	-	0	N	0.508484	N
524	Ap1s3	NM_183027	252903	uc011wnw.1	chr1	79603450	79668547	-	0	N	0.438576	N
525	Wdfy1	NM_001111279	69368	uc007bqu.2	chr1	79698836	79758344	-	0	N	0	N
526	Mrpl44	NM_001081210	69163	uc007bqy.1	chr1	79772592	79778020	+	0	N	0	N
527	Serpine2	NM_009255	20720	uc007bqz.2	chr1	79790895	79855240	-	0	N	0.813505	Y
528	Fam124b	NM_173425	241128	uc007brb.2	chr1	80195273	80210519	-	0	N	0	N
529	Cul3	NM_016716	26554	uc007brc.1	chr1	80263392	80337005	-	0	N	0	N
530	Dock10	NM_175291	210293	uc007brg.2	chr1	80497647	80755128	-	0	N	0.836881	Y
531	mKIAA0694	NoRefSeq	210293	uc011wnx.1	chr1	80497647	80512210	-	0	N	0.710911	Y
532	9430031J16Rik	NM_172849	241134	uc007brn.1	chr1	81073981	81338339	+	0.780601	Y	0.756622	Y
533	Irs1	NM_010570	16367	uc007brp.2	chr1	82229679	82288014	-	0	N	0	N
534	Rhbdd1	NM_029777	76867	uc007brq.2	chr1	82313153	82441941	+	0	N	0	N
535	Col4a4	NM_007735	12829	uc007brt.1	chr1	82447297	82583424	-	0.363073	N	0.421841	N
536	Col4a3	NM_007734	12828	uc007brv.1	chr1	82583495	82718634	+	0.225731	N	0.418125	N
537	AK043693	NoRefSeq	NoLocusLink	uc007brw.1	chr1	82688502	82721692	-	0	N	0.286171	N
538	Mff	NM_029409	75734	uc007brx.1	chr1	82721492	82748964	+	0	N	0	N
539	Tm4sf20	NM_025453	66261	uc007bsd.1	chr1	82753223	82765031	-	0	N	0	N
540	Agfg1	NM_010472	15463	uc007bse.1	chr1	82836057	82892850	+	0	N	0	N
541	Slc19a3	NM_030556	80721	uc007bsi.2	chr1	83009097	83035023	-	1	Y	0.617141	Y
542	Ccl20	NM_016960	20297	uc007bsk.2	chr1	83113340	83115742	+	1	Y	1	Y
543	Wdr69	NM_027725	71227	uc007bsn.2	chr1	83156336	83207147	+	1	Y	1	Y
544	Sphkap	NM_172430	77629	uc007bsq.2	chr1	83252355	83404775	-	0.92127	Y	0.884234	Y
545	AK017086	NoRefSeq	NoLocusLink	uc007bss.1	chr1	83840176	83908146	-	0.823893	Y	0.914315	Y
546	Pid1	NM_001003948	98496	uc007bst.2	chr1	84032867	84281220	-	0.519957	N	0.962875	Y
547	5033414K04Rik	NoRefSeq	98496	uc007bsu.1	chr1	84111906	84337685	-	0.363187	N	0.903955	Y
548	Dner	NM_152915	227325	uc007bsw.1	chr1	84366413	84692796	-	0.514733	N	0.893389	Y
549	Trip12	NM_133975	14897	uc007bsy.1	chr1	84717763	84835879	-	0	N	0	N
550	AK032919	NoRefSeq	14897	uc007bta.1	chr1	84778935	84780873	-	0	N	0	N
551	Fbxo36	NM_025386	66153	uc007btc.2	chr1	84836415	84897061	+	0	N	0	N
552	Slc16a14	NM_027921	71781	uc007btd.1	chr1	84903279	84931658	-	0	N	0	N
553	A530032D15Rik	NM_213615	381287	uc007bti.1	chr1	85079649	85267141	-	0	N	0	N
554	AK087744	NoRefSeq	NoLocusLink	uc007btl.1	chr1	85102520	85110610	+	0	N	0	N
555	AK142678	NoRefSeq	NoLocusLink	uc007btm.1	chr1	85102520	85110610	+	0	N	0	N
556	BC100303	NoRefSeq	NoLocusLink	uc007btk.1	chr1	85102520	85110610	+	0	N	0	N
557	AK163333	NoRefSeq	665378	uc007bto.1	chr1	85175358	85272632	+	0	N	0	N
558	AK157632	NoRefSeq	665378	uc007btp.1	chr1	85177038	85257589	+	0	N	0	N
559	Gm7609	NM_001081746	665378	uc007btq.1	chr1	85196185	85210337	+	0	N	0	N
560	BC108341	NoRefSeq	NoLocusLink	uc007btv.1	chr1	85323305	85339151	+	0	N	0	N
561	Sp110	NM_175397	109032	uc007bub.1	chr1	87473474	87500466	-	0.148192	N	0.222288	N
562	Sp140	NM_001013817	434484	uc007buc.1	chr1	87497277	87541611	+	0	N	0	N
563	Sp100	NM_013673	20684	uc007buh.1	chr1	87546624	87606023	+	0.5724	N	0.774811	Y
564	A630001G21Rik	NoRefSeq	319997	uc007bui.2	chr1	87613657	87633181	-	0	N	0.222444	N
565	Cab39	NM_133781	12283	uc007bum.2	chr1	87690021	87748152	+	0	N	0	N
566	Itm2c	NM_022417	64294	uc011wof.1	chr1	87791084	87805273	+	0	N	0	N
567	4933407L21Rik	NR_037692	71141	uc007bup.2	chr1	87825057	87828331	+	0	N	0	N
568	Gpr55	NM_001033290	227326	uc007buq.1	chr1	87836111	87857630	-	0	N	0	N
569	Spata3	NM_027029	70060	uc007but.2	chr1	87918516	87926533	+	0	N	0	N
570	2810459M11Rik	NM_001144992	72792	uc007bux.2	chr1	87942437	87952031	+	0	N	0	N
571	Psmd1	NM_027357	70247	uc007buy.1	chr1	87961193	88035870	+	0	N	0	N
572	Htr2b	NM_008311	15559	uc007buz.1	chr1	87995611	88008545	-	0	N	0	N
573	Armc9	NM_030184	78795	uc007bvg.1	chr1	88051354	88174859	+	0	N	0	N
574	B3gnt7	NM_145222	227327	uc007bvk.2	chr1	88199795	88203880	+	0	N	0	N
575	Ncl	NM_010880	17975	uc007bvl.1	chr1	88241293	88256030	-	0	N	0	N
576	Snora75	NR_028478	100303740	uc011woi.1	chr1	88247744	88247860	-	0	N	0	N
577	Snord82	NR_002851	80828	uc007bvm.1	chr1	88252834	88252902	-	0	N	0	N
578	C130036L24Rik	NR_015507	319336	uc011woj.1	chr1	88256148	88264539	+	0	N	0	N
579	Nmur1	NM_010341	14767	uc007bvn.1	chr1	88282899	88284716	-	0	N	0	N
580	1700019O17Rik	NM_027966	71863	uc007bvo.2	chr1	88322903	88324624	+	0	N	0	N
581	Ptma	NM_008972	19231	uc007bvp.1	chr1	88423310	88427273	+	0	N	0	N
582	Pde6d	NM_008801	18582	uc007bvq.1	chr1	88439589	88479076	-	0	N	0	N
583	Cops7b	NM_172974	26895	uc007bvr.1	chr1	88483674	88503075	+	0	N	0	N
584	Nppc	NM_010933	18159	uc007bvt.1	chr1	88562865	88567147	-	0	N	0	N
585	Dis3l2	NM_153530	208718	uc007bvv.2	chr1	88600378	88946672	+	0	N	0	N
586	AK077157	NoRefSeq	NoLocusLink	uc007bvx.1	chr1	88976745	88992993	+	0	N	0	N
587	Alppl2	NM_007433	11650	uc007bvz.1	chr1	88983265	88987392	-	0	N	0	N
588	Alpi	NM_001081082	76768	uc007bwa.1	chr1	88994578	88998181	-	0	N	0	N
589	Akp3	NM_007432	11648	uc007bwb.1	chr1	89021582	89024487	+	0	N	0	N
590	Ecel1	NM_021306	13599	uc007bwd.1	chr1	89044229	89052711	-	0	N	0	N
591	AK006434	NoRefSeq	NoLocusLink	uc007bwe.1	chr1	89083239	89084978	+	0	N	0	N
592	Chrnd	NM_021600	11447	uc007bwf.1	chr1	89087226	89096645	+	0	N	0	N
593	Chrng	NM_009604	11449	uc007bwh.1	chr1	89102385	89108410	+	0	N	0	N
594	Eif4e2	NM_023314	26987	uc007bwl.1	chr1	89110488	89137063	+	0	N	0	N
595	Efhd1	NM_028889	98363	uc007bwo.1	chr1	89160938	89207366	+	0	N	0	N
596	Gigyf2	NM_001110212	227331	uc007bwr.2	chr1	89223572	89347385	+	0	N	0	N
597	Kcnj13	NM_001110227	100040591	uc007bwu.2	chr1	89282858	89291304	-	0	N	0	N
598	3110079O15Rik	NM_028473	73234	uc007bww.2	chr1	89366838	89372034	+	0	N	0	N
599	Ngef	NM_001111314	53972	uc007bwy.2	chr1	89373403	89470445	-	0	N	0	N
600	Neu2	NM_001160163	23956	uc011wop.1	chr1	89470601	89494415	+	0	N	0	N
601	Inpp5d	NM_010566	16331	uc007bxc.2	chr1	89516886	89617083	+	0	N	0	N
602	Ship	NoRefSeq	16331	uc007bxe.2	chr1	89516886	89617083	+	0	N	0	N
603	Atg16l1	NM_029846	77040	uc007bxl.1	chr1	89652645	89688997	+	0	N	0	N
604	Scarna6	NR_028519	100217415	uc011wor.1	chr1	89681145	89681393	+	0	N	0	N
605	Sag	NM_009118	20215	uc007bxs.1	chr1	89700254	89741732	+	0	N	0	N
606	Dgkd	NM_177646	227333	uc011wos.1	chr1	89749861	89841064	+	0	N	0	N
607	mKIAA0145	NoRefSeq	227333	uc007bxv.2	chr1	89834728	89841064	+	0	N	0	N
608	Usp40	NM_001033291	227334	uc007bxw.1	chr1	89841695	89905126	-	0	N	0	N
609	Ugt1a10	NM_201641	394430	uc007bya.1	chr1	89951985	90116577	+	0.0521107	N	0.0521107	N
610	Ugt1a9	NM_201644	394434	uc007byb.1	chr1	89967353	90116577	+	0.0574773	N	0.0574773	N
611	Ugt1a7c	NM_201642	394432	uc007byc.1	chr1	89991575	90116577	+	0.0686149	N	0.0686149	N
612	Ugt1a6b	NM_201410	22236	uc007byd.2	chr1	89999831	90116577	+	0.0734672	N	0.0734672	N
613	Ugt1a6	NoRefSeq	94284	uc007bye.1	chr1	90031383	90113978	+	0.0723773	N	0.0723773	N
614	Ugt1a6a	NM_145079	94284	uc007byf.1	chr1	90031383	90116577	+	0.100676	N	0.100676	N
615	Ugt1a5	NM_201643	394433	uc007byh.1	chr1	90062586	90116577	+	0.15886	N	0.15886	N
616	Ugt1a2	NM_013701	22236	uc007byi.1	chr1	90097185	90116577	+	0.442296	N	0.442296	N
617	Dnajb3	NM_008299	15504	uc007byj.2	chr1	90101306	90102323	-	0	N	0	N
618	Ugt1a1	NM_201645	394436	uc007byk.1	chr1	90108533	90116577	+	1	Y	1	Y
619	Heatr7b1	NM_001177364	100040766	uc011wov.1	chr1	90123594	90158864	+	0.975503	Y	0.975503	Y
620	A730008H23Rik	NM_172505	381280	uc007byn.2	chr1	90155430	90174154	-	0.137257	N	0.137257	N
621	Hjurp	NM_198652	381280	uc007bym.2	chr1	90155430	90174154	-	0.137257	N	0.137257	N
622	Trpm8	NM_134252	171382	uc011woy.1	chr1	90203236	90285426	+	0.00929554	N	0.00929554	N
623	Spp2	NM_029269	75396	uc007byq.1	chr1	90303593	90323013	+	0	N	0	N
624	Glrp1	NM_008132	14659	uc007byr.1	chr1	90396445	90406641	-	0	N	0	N
625	AK030268	NoRefSeq	NoLocusLink	uc007bys.1	chr1	90448091	90458742	+	0	N	0	N
626	Arl4c	NM_177305	320982	uc011woz.1	chr1	90569699	90598451	-	0	N	0	N
627	AK019125	NoRefSeq	NoLocusLink	uc007byu.1	chr1	90651464	90652308	+	0	N	0	N
628	Sh3bp4	NM_133816	98402	uc007byv.1	chr1	90967036	91050368	+	0	N	0	N
629	Agap1	NM_178119	347722	uc007byw.1	chr1	91351385	91791857	+	0	N	0	N
630	4933400F21Rik	NR_015540	74403	uc007byz.2	chr1	91573081	91580467	-	0	N	0	N
631	mKIAA1099	NoRefSeq	347722	uc011wpa.1	chr1	91662880	91731163	+	0	N	0	N
632	Gbx2	NM_010262	14472	uc007bzb.1	chr1	91824536	91827751	-	0	N	0	N
633	AK036422	NoRefSeq	NoLocusLink	uc007bzc.1	chr1	91826808	91828437	+	0	N	0	N
634	Asb18	NM_139152	208372	uc007bzd.1	chr1	91849252	91911152	-	0	N	0	N
635	Iqca	NM_029122	74918	uc007bzg.2	chr1	91938706	92049976	-	0	N	0	N
636	Cxcr7	NM_007722	12778	uc007bzh.1	chr1	92100577	92112863	+	0	N	0	N
637	Cops8	NM_133805	108679	uc007bzi.1	chr1	92499999	92509916	+	0	N	0	N
638	Col6a3	NoRefSeq	NoLocusLink	uc007bzl.2	chr1	92698668	92740505	-	0	N	0	N
639	Mlph	NM_053015	171531	uc007bzm.2	chr1	92811676	92847719	+	0	N	0	N
640	Prlh	NM_001101647	623503	uc011wpd.1	chr1	92849684	92850589	+	0	N	0	N
641	Rab17	NM_008998	19329	uc007bzo.2	chr1	92854709	92866197	-	0	N	0	N
642	Lrrfip1	NM_001111312	16978	uc007bzq.2	chr1	92895303	93025521	+	0	N	0	N
643	Rbm44	NM_001033408	329207	uc007bzv.1	chr1	93041679	93067372	+	0	N	0	N
644	Ramp1	NM_016894	51801	uc007bzx.2	chr1	93076398	93121773	+	0	N	0	N
645	Scly	NM_016717	50880	uc007caf.1	chr1	93194914	93217657	+	0	N	0	N
646	Espnl	NM_001033292	227357	uc007cah.1	chr1	93218651	93244880	+	0	N	0	N
647	Klhl30	NM_027551	70788	uc007cai.1	chr1	93247649	93258981	+	0	N	0	N
648	Fam132b	NM_173395	227358	uc007caj.1	chr1	93263006	93270794	+	0	N	0	N
649	Ilkap	NoRefSeq	67444	uc007cak.1	chr1	93270437	93295360	-	0	N	0	N
650	DQ692822	NoRefSeq	NoLocusLink	uc007can.1	chr1	93300924	93300969	-	0	N	0	N
651	DQ724109	NoRefSeq	NoLocusLink	uc007cao.1	chr1	93301252	93301294	-	0	N	0	N
652	DQ712111	NoRefSeq	NoLocusLink	uc007cap.1	chr1	93301307	93301344	-	0	N	0	N
653	DQ713469	NoRefSeq	NoLocusLink	uc007caq.1	chr1	93301384	93301443	-	0	N	0	N
654	1700020N18Rik	NR_026924	67086	uc007cas.2	chr1	93301456	93302606	-	0	N	0	N
655	Hes6	NM_019479	55927	uc007cau.1	chr1	93308059	93309799	-	0	N	0	N
656	Per2	NM_011066	18627	uc007cav.1	chr1	93312558	93355905	-	0	N	0	N
657	Traf3ip1	NM_028718	74019	uc007cax.2	chr1	93391244	93425884	+	0	N	0	N
658	Asb1	NM_001039126	65247	uc007caz.1	chr1	93437141	93456167	+	0	N	0	N
659	mKIAA1146	NoRefSeq	65247	uc007cba.1	chr1	93437141	93456167	+	0	N	0	N
660	AK028549	NoRefSeq	NoLocusLink	uc011wpi.1	chr1	93695104	93699514	-	0	N	0	N
661	Twist2	NM_007855	13345	uc007cbd.1	chr1	93698053	93744604	+	0	N	0	N
662	Hdac4	NM_207225	208727	uc007cbg.1	chr1	93829331	94076918	-	0	N	0	N
663	Ndufa10	NM_024197	67273	uc007cbh.1	chr1	94336295	94370335	-	0	N	0	N
664	Olfr1416	NM_147038	259040	uc007cbi.1	chr1	94376257	94377196	-	0	N	0	N
665	Olfr1415	NM_001011525	258228	uc007cbj.1	chr1	94387394	94388330	-	0	N	0	N
666	Olfr1414	NM_147039	259041	uc007cbk.2	chr1	94407624	94415092	-	0	N	0	N
667	Olfr1413	NM_147037	259039	uc007cbl.2	chr1	94469701	94470783	+	0	N	0	N
668	Olfr1412	NM_146277	258274	uc007cbm.1	chr1	94484908	94485874	+	0	N	0	N
669	Olfr1411	NM_146490	258483	uc007cbn.1	chr1	94493097	94494069	+	0	N	0	N
670	Olfr1410	NM_146491	258484	uc007cbo.1	chr1	94504415	94505384	+	0	N	0	N
671	Olfr12	NM_206896	257890	uc007cbp.2	chr1	94516457	94517578	+	0	N	0	N
672	Myeov2	NM_001163425	66915	uc007cbq.2	chr1	94533721	94538562	-	0	N	0	N
673	Otos	NM_153114	260301	uc007cbr.1	chr1	94540794	94545418	-	0	N	0	N
674	Gpc1	NM_016696	14733	uc007cbs.1	chr1	94728262	94756773	+	0	N	0	N
675	Mir149	NR_029559	387167	uc011wpk.1	chr1	94746954	94747020	+	0	N	0	N
676	Ankmy1	NM_172850	241158	uc007cbt.1	chr1	94766705	94799483	-	0	N	0	N
677	Dusp28	NM_175118	67446	uc007cbu.1	chr1	94803565	94805197	+	0	N	0	N
678	AK017177	NoRefSeq	NoLocusLink	uc007cbv.1	chr1	94804956	94807266	-	0	N	0	N
679	Rnpepl1	NM_181405	108657	uc007cbw.2	chr1	94807401	94817162	+	0	N	0	N
680	AK138067	NoRefSeq	108657	uc011wpm.1	chr1	94816190	94820961	+	0	N	0	N
681	9430060I03Rik	NR_015525	100037260	uc011wpn.1	chr1	94830119	94847167	-	0	N	0	N
682	Capn10	NM_011796	23830	uc007cby.1	chr1	94830984	94844525	+	0	N	0	N
683	Gpr35	NM_001104529	64095	uc007cbz.2	chr1	94869695	94882968	+	0	N	0	N
684	DQ704807	NoRefSeq	NoLocusLink	uc007ccc.1	chr1	94888986	94889017	-	0	N	0	N
685	DQ718635	NoRefSeq	NoLocusLink	uc007ccd.1	chr1	94889243	94889273	-	0	N	0	N
686	DQ688826	NoRefSeq	NoLocusLink	uc007cce.1	chr1	94889377	94889410	-	0	N	0	N
687	DQ725291	NoRefSeq	NoLocusLink	uc007ccf.1	chr1	94889416	94889446	-	0	N	0	N
688	DQ701542	NoRefSeq	NoLocusLink	uc007ccg.1	chr1	94890108	94890143	-	0	N	0	N
689	DQ563910	NoRefSeq	NoLocusLink	uc007cch.1	chr1	94890144	94890183	-	0	N	0	N
690	DQ706488	NoRefSeq	NoLocusLink	uc007cci.1	chr1	94890263	94890342	-	0	N	0	N
691	DQ562178	NoRefSeq	NoLocusLink	uc007ccj.1	chr1	94890373	94890430	-	0	N	0	N
692	DQ726565	NoRefSeq	NoLocusLink	uc007cck.1	chr1	94890490	94890520	-	0	N	0	N
693	DQ708492	NoRefSeq	NoLocusLink	uc007ccl.1	chr1	94890729	94890758	-	0	N	0	N
694	DQ705017	NoRefSeq	NoLocusLink	uc007ccm.1	chr1	94890981	94891031	-	0	N	0	N
695	DQ544949	NoRefSeq	NoLocusLink	uc007ccn.1	chr1	94891047	94891091	-	0	N	0	N
696	DQ690520	NoRefSeq	NoLocusLink	uc007cco.1	chr1	94891314	94891350	-	0	N	0	N
697	DQ706333	NoRefSeq	NoLocusLink	uc007ccp.1	chr1	94891379	94891410	-	0	N	0	N
698	DQ713653	NoRefSeq	NoLocusLink	uc007ccq.1	chr1	94891519	94891575	-	0	N	0	N
699	DQ705130	NoRefSeq	NoLocusLink	uc007ccr.1	chr1	94891679	94891726	-	0	N	0	N
700	DQ725337	NoRefSeq	NoLocusLink	uc007ccs.1	chr1	94892064	94892097	-	0	N	0	N
701	DQ726768	NoRefSeq	NoLocusLink	uc007cct.1	chr1	94892492	94892526	-	0	N	0	N
702	DQ725163	NoRefSeq	NoLocusLink	uc007ccu.1	chr1	94892575	94892606	-	0	N	0	N
703	DQ548345	NoRefSeq	NoLocusLink	uc007ccv.1	chr1	94892743	94892773	-	0	N	0	N
704	DQ561358	NoRefSeq	NoLocusLink	uc007ccw.1	chr1	94892812	94892859	-	0	N	0	N
705	DQ710901	NoRefSeq	NoLocusLink	uc007ccx.1	chr1	94893020	94893080	-	0	N	0	N
706	DQ685101	NoRefSeq	NoLocusLink	uc007ccy.1	chr1	94893164	94893224	-	0	N	0	N
707	DQ688408	NoRefSeq	NoLocusLink	uc007ccz.1	chr1	94893328	94893384	-	0	N	0	N
708	DQ692629	NoRefSeq	NoLocusLink	uc007cda.1	chr1	94893435	94893465	-	0	N	0	N
709	DQ547453	NoRefSeq	NoLocusLink	uc007cdb.1	chr1	94893502	94893531	-	0	N	0	N
710	Aqp12	NM_177587	208760	uc007cdc.2	chr1	94902910	94908846	+	0	N	0	N
711	Kif1a	NM_008440	16560	uc007cdf.2	chr1	94912032	94998442	-	0	N	0	N
712	Agxt	NM_016702	11611	uc007cdi.1	chr1	95031852	95041998	+	0	N	0	N
713	2310007B03Rik	NM_172411	71874	uc007cdk.2	chr1	95047931	95057525	-	0	N	0	N
714	AK086911	NoRefSeq	NoLocusLink	uc007cdl.1	chr1	95112475	95127649	+	0	N	0	N
715	Sned1	NM_172463	208777	uc007cdm.1	chr1	95132473	95193025	+	0	N	0	N
716	Snep	NoRefSeq	208777	uc007cdn.1	chr1	95170625	95174047	+	0	N	0	N
717	Mterfd2	NM_178051	69821	uc007cdo.1	chr1	95195787	95202447	-	0	N	0	N
718	mKIAA0135	NoRefSeq	269224	uc007cdr.1	chr1	95206013	95213990	-	0	N	0	N
719	Pask	NM_080850	269224	uc007cdt.2	chr1	95206013	95239365	-	0	N	0	N
720	Ppp1r7	NM_023200	66385	uc007cdv.1	chr1	95240221	95264195	+	0	N	0	N
721	Ano7	NM_207031	404545	uc007cdw.1	chr1	95270472	95300079	+	0	N	0	N
722	Hdlbp	NM_133808	110611	uc007cdy.1	chr1	95302516	95375385	-	0	N	0	N
723	Sept2	NM_010891	18000	uc007cea.2	chr1	95375569	95406309	+	0	N	0	N
724	Farp2	NM_145519	227377	uc007cec.2	chr1	95408680	95518553	+	0	N	0	N
725	Stk25	NM_021537	59041	uc007ced.1	chr1	95517327	95532304	-	0	N	0	N
726	Bok	NM_016778	51800	uc007cee.1	chr1	95582270	95592339	+	0	N	0	N
727	Thap4	NM_025920	67026	uc007cef.1	chr1	95601967	95651415	-	0	N	0	N
728	AK143968	NoRefSeq	NoLocusLink	uc007cei.1	chr1	95627680	95647649	+	0	N	0	N
729	Atg4b	NM_174874	66615	uc007cej.1	chr1	95651609	95686106	+	0	N	0	N
730	Dtymk	NM_001105667	21915	uc007cek.2	chr1	95689152	95698511	-	0	N	0	N
731	Ing5	NM_025454	66262	uc007cen.1	chr1	95700541	95718677	+	0	N	0	N
732	D2hgdh	NM_178882	98314	uc007ceq.2	chr1	95721816	95814696	+	0	N	0	N
733	Gal3st2	NM_199366	381334	uc007ces.1	chr1	95757920	95773071	+	0	N	0	N
734	Gm6086	NM_001039219	619597	uc007cet.1	chr1	95887085	95908116	+	0	N	0	N
735	Neu4	NM_173772	241159	uc007ceu.1	chr1	95917069	95924907	+	0	N	0	N
736	Pdcd1	NM_008798	18566	uc007cev.1	chr1	95934881	95949130	-	0.921468	Y	0	N
737	AK015347	NoRefSeq	NoLocusLink	uc007cew.1	chr1	96694018	96699049	+	0	N	0	N
738	Fam174a	NM_026321	67698	uc007cey.2	chr1	97210204	97231861	+	0.732373	Y	0.455326	N
739	St8sia4	NM_009183	20452	uc011wpu.1	chr1	97484258	97564171	-	0.724701	Y	0.449401	N
740	ST8SiaIV	NoRefSeq	20452	uc007cfb.1	chr1	97554890	97564171	-	1	Y	1	Y
741	Slco4c1	NM_172658	227394	uc007cfc.1	chr1	98715360	98768748	-	0.875627	Y	0.875627	Y
742	AK035520	NoRefSeq	NoLocusLink	uc007cfd.1	chr1	98768797	98777807	+	1	Y	1	Y
743	Slco6b1	NM_001039475	67854	uc007cfe.1	chr1	98802752	98894137	-	0.868687	Y	0.890573	Y
744	Slco6c1	NM_028942	74441	uc007cff.1	chr1	98956025	99024880	-	0.883814	Y	0.94227	Y
745	D1Ertd622e	NM_133825	52392	uc007cfh.2	chr1	99540478	99558595	-	0	N	0	N
746	Ppip5k2	NM_173760	227399	uc007cfk.2	chr1	99602622	99666669	-	0	N	0	N
747	Gin1	NM_026250	252876	uc007cfn.1	chr1	99666755	99689548	+	0	N	0	N
748	Pam	NM_013626	18484	uc007cfo.1	chr1	99717670	99992209	-	0.0947042	N	0	N
749	AK021003	NoRefSeq	18484	uc007cfs.1	chr1	99927703	99944336	-	0	N	0	N
750	AK007349	NoRefSeq	NoLocusLink	uc007cft.1	chr1	100028043	100041232	+	0	N	0	N
751	Slco6d1	NoRefSeq	70866	uc007cfw.2	chr1	100317700	100413565	+	0.833099	Y	0.833099	Y
752	AK144617	NoRefSeq	NoLocusLink	uc007cfx.1	chr1	100486129	100662390	+	0.728408	Y	0.308576	N
753	Cntnap5b	NM_172851	241175	uc007cfy.1	chr1	101669341	102382519	+	0.89063	Y	0.871	Y
754	AK076805	NoRefSeq	NoLocusLink	uc007cgb.1	chr1	103052385	103071723	+	0.704054	Y	0.600631	Y
755	Cdh20	NM_011800	23836	uc007cgc.1	chr1	106665395	106892058	+	0.838505	Y	0.885292	Y
756	Rnf152	NM_178779	320311	uc011wpy.1	chr1	107173493	107253287	-	1	Y	1	Y
757	AK039635	NoRefSeq	NoLocusLink	uc007cge.1	chr1	107252583	107258207	+	1	Y	1	Y
758	Pign	NM_013784	27392	uc007cgf.2	chr1	107417716	107560253	-	0.0721497	N	0	N
759	Pig-n	NoRefSeq	27392	uc007cgg.2	chr1	107543205	107560253	-	0	N	0	N
760	2310035C23Rik	NM_173187	227446	uc007cgk.2	chr1	107560437	107651708	+	0	N	0	N
761	RANK	NoRefSeq	21934	uc007cgo.1	chr1	107677299	107710980	+	0	N	0	N
762	Tnfrsf11a	NM_009399	21934	uc007cgp.1	chr1	107677299	107744558	+	0	N	0	N
763	Zcchc2	NM_001122675	227449	uc007cgq.2	chr1	107886982	107930654	+	0	N	0	N
764	Phlpp1	NM_133821	98432	uc007cgv.2	chr1	108068445	108290822	+	0	N	0	N
765	Bcl2	NM_009741	12043	uc007cgw.1	chr1	108434755	108610867	-	0	N	0	N
766	AK085305	NoRefSeq	NoLocusLink	uc007cgx.1	chr1	108438521	108471622	+	0	N	0	N
767	Kdsr	NM_027534	70750	uc007cgy.2	chr1	108616986	108656319	-	0	N	0	N
768	Vps4b	NM_009190	20479	uc007cgz.2	chr1	108667364	108693302	-	0	N	0	N
769	Serpinb5	NM_009257	20724	uc007cha.1	chr1	108757756	108779925	+	1	Y	0	N
770	Serpinb12	NM_027971	71869	uc007chc.2	chr1	108831025	108853657	+	1	Y	1	Y
771	Serpinb13	NM_172852	241196	uc007chf.1	chr1	108877560	108897772	+	1	Y	1	Y
772	Serpinb3a	NM_009126	20248	uc007chg.2	chr1	108942163	108948880	-	0	N	0	N
773	Serpinb3d	NM_201376	394252	uc007chh.1	chr1	108974769	108980057	-	0	N	0.767209	Y
774	Serpinb3b	NM_198680	383548	uc007chi.1	chr1	109050537	109057691	-	0	N	0	N
775	Serpinb3c	NM_201363	381286	uc007chk.2	chr1	109167777	109174948	-	0	N	0	N
776	Serpinb11	NM_025867	66957	uc007chl.1	chr1	109258890	109277052	+	1	Y	1	Y
777	Serpinb7	NM_027548	116872	uc007chm.2	chr1	109319265	109349266	+	0.775507	Y	0.842172	Y
778	Serpinb2	NM_001174170	18788	uc007chn.2	chr1	109407999	109422177	+	0.141134	N	0	N
779	Serpinb10-ps	NM_198028	241197	uc011wqf.1	chr1	109425579	109445848	+	0.189847	N	0	N
780	Serpinb8	NM_011459	20725	uc007chs.2	chr1	109486582	109505555	+	0.925262	Y	0	N
781	AK085905	NoRefSeq	NoLocusLink	uc011wqh.1	chr1	109813835	109847524	+	1	Y	0.762534	Y
782	AK085943	NoRefSeq	NoLocusLink	uc007chu.1	chr1	109813835	109847524	+	1	Y	0.762534	Y
783	Cdh7	NM_172853	241201	uc011wqi.1	chr1	111879878	112035578	+	0.216442	N	0.550417	N
784	Cdh19	NM_001081386	227485	uc007chx.1	chr1	112785771	112873949	-	0.725805	Y	0.272177	N
785	Dsel	NM_001081316	319901	uc007chy.1	chr1	113755278	113761495	-	0	N	0	N
786	AK043174	NoRefSeq	NoLocusLink	uc007chz.1	chr1	117565564	117581196	-	1	Y	1	Y
787	Cntnap5a	NM_001077425	636808	uc007cia.1	chr1	117581713	118477251	+	0.854836	Y	0.892802	Y
788	Tsn	NM_011650	22099	uc007cib.1	chr1	120195094	120207709	-	0	N	0	N
789	Mki67ip	NM_026472	67949	uc007cic.2	chr1	120218419	120230408	+	0	N	0	N
790	Clasp1	NM_001081276	76707	uc007cif.1	chr1	120285634	120506039	+	0	N	0	N
791	2900060B14Rik	NR_027901	68204	uc007cih.2	chr1	120355245	120355842	-	0	N	0	N
792	Crtr-1	NoRefSeq	81879	uc007cik.1	chr1	120524521	120534343	+	0	N	0	N
793	Tcfcp2l1	NM_023755	81879	uc007cil.1	chr1	120524521	120581745	+	0.694551	Y	0	N
794	Gli2	NM_001081125	14633	uc007cim.1	chr1	120730637	120950196	-	0.537441	N	0	N
795	AK039419	NoRefSeq	NoLocusLink	uc007ciq.1	chr1	121225776	121282158	+	0	N	0.570359	N
796	Inhbb	NM_008381	16324	uc007cir.1	chr1	121312041	121318825	-	0	N	0	N
797	Ralb	NM_022327	64143	uc007cis.2	chr1	121366881	121401359	-	0	N	0	N
798	AK053246	NoRefSeq	NoLocusLink	uc007cit.1	chr1	121416669	121422936	-	0	N	0	N
799	Tmem185b	NM_146103	226351	uc007ciu.1	chr1	121422743	121424803	+	0	N	0	N
800	AK084486	NoRefSeq	NoLocusLink	uc007civ.1	chr1	121426056	121432742	-	0	N	0	N
801	Epb4.1l5	NM_145506	226352	uc007ciw.2	chr1	121441609	121545577	-	0	N	0	N
802	Ptpn4	NM_019933	19258	uc007ciz.1	chr1	121554669	121733648	-	0	N	0	N
803	Tmem177	NM_175106	66343	uc007cja.1	chr1	121804477	121809745	-	0	N	0	N
804	Gm101	NM_001115074	226356	uc011wqu.1	chr1	121820095	121891787	-	0	N	0.139486	N
805	Sctr	NM_001012322	319229	uc007cjb.1	chr1	121903556	121960109	+	0	N	0	N
806	Tmem37	NM_019432	170706	uc007cjd.1	chr1	121963953	121970357	-	0	N	0	N
807	Dbi	NM_007830	13167	uc007cjf.2	chr1	122009856	122017673	-	0	N	0	N
808	3110009E18Rik	NM_001172074	73103	uc007cjg.1	chr1	122017763	122084766	+	0	N	0	N
809	Steap3	NM_001085409	68428	uc007cjj.1	chr1	122122992	122167659	-	0	N	0	N
810	C1ql2	NM_207233	226359	uc007cjk.1	chr1	122237158	122239751	+	0	N	0	N
811	Marco	NM_010766	17167	uc007cjl.1	chr1	122371114	122401661	-	1	Y	0	N
812	En1	NM_010133	13798	uc007cjm.2	chr1	122499063	122504568	+	0	N	0	N
813	AK138346	NoRefSeq	NoLocusLink	uc007cjn.1	chr1	122983981	123017533	+	1	Y	0	N
814	Insig2	NM_178082	72999	uc007cjq.1	chr1	123200929	123229157	-	0	N	0	N
815	Ccdc93	NM_001025156	70829	uc007cju.2	chr1	123327643	123403037	+	0	N	0	N
816	Htr5b	NM_010483	15564	uc011wqx.1	chr1	123406349	123425042	-	0	N	1	Y
817	Ddx18	NM_025860	66942	uc007cjw.2	chr1	123450411	123464557	-	0	N	0	N
818	Dpp10	NM_199021	269109	uc007cjx.2	chr1	125228714	125942136	-	0.924308	Y	0.901881	Y
819	AK043935	NoRefSeq	NoLocusLink	uc007cjy.1	chr1	126402333	126742616	-	1	Y	1	Y
820	DQ564750	NoRefSeq	NoLocusLink	uc007cjz.1	chr1	127071662	127071691	+	1	Y	1	Y
821	DQ559597	NoRefSeq	NoLocusLink	uc007cka.1	chr1	127071724	127071756	+	1	Y	1	Y
822	DQ696253	NoRefSeq	NoLocusLink	uc007ckb.1	chr1	127071936	127071978	+	1	Y	1	Y
823	DQ726158	NoRefSeq	NoLocusLink	uc007ckc.1	chr1	127072201	127072235	+	1	Y	1	Y
824	DQ549908	NoRefSeq	NoLocusLink	uc007ckd.1	chr1	127072805	127072840	+	1	Y	1	Y
825	Actr3	NM_023735	74117	uc007ckf.1	chr1	127289482	127332265	-	0	N	0	N
826	Slc35f5	NM_028787	74150	uc007ckg.1	chr1	127457592	127492261	+	0	N	0	N
827	Gpr39	NM_027677	71111	uc007ckh.2	chr1	127573572	127770438	+	0.296842	N	1	Y
828	Lypd1	NM_145100	72585	uc007ckj.1	chr1	127768618	127808791	-	1	Y	1	Y
829	Nckap5	NM_001081756	210356	uc007ckm.1	chr1	127810212	128727209	-	0.934569	Y	0.904897	Y
830	AK016413	NoRefSeq	NoLocusLink	uc007cko.1	chr1	128768779	128773166	-	1	Y	1	Y
831	Mgat5	NM_145128	107895	uc007ckr.1	chr1	129101562	129379549	+	0.361305	N	0	N
832	AK015544	NoRefSeq	NoLocusLink	uc007ckt.2	chr1	129380580	129383814	+	0	N	0	N
833	Tmem163	NM_028135	72160	uc007cku.1	chr1	129383128	129574598	-	0.595394	N	0.386484	N
834	Acmsd	NM_001033041	266645	uc007ckv.1	chr1	129625989	129664141	+	0.734195	Y	0.31482	N
835	AK013506	NoRefSeq	NoLocusLink	uc007ckw.1	chr1	129650270	129670631	-	0.183193	N	0	N
836	Ccnt2	NoRefSeq	72949	uc007cla.1	chr1	129670740	129702509	+	0	N	0	N
837	Ysk4	NM_011737	22625	uc011wra.1	chr1	129711847	129736867	-	0	N	0	N
838	Rab3gap1	NM_178690	226407	uc007clc.2	chr1	129765349	129840453	+	0	N	0	N
839	Zranb3	NM_027678	226409	uc007clf.1	chr1	129850762	129999624	-	0	N	0	N
840	R3hdm1	NM_181750	226412	uc007clj.1	chr1	129999882	130134312	+	0	N	0	N
841	AK037193	NoRefSeq	226412	uc007clk.1	chr1	130068206	130069988	+	0	N	0	N
842	Mir128-1	NR_029543	387147	uc011wrc.1	chr1	130098937	130099007	+	0	N	0	N
843	Ubxn4	NM_026390	67812	uc007cll.1	chr1	130140757	130175954	+	0	N	0	N
844	Lct	NM_001081078	226413	uc007clm.1	chr1	130181340	130224895	-	0	N	0	N
845	Mcm6	NM_008567	17219	uc007cln.1	chr1	130228167	130256233	-	0	N	0	N
846	Dars	NM_177445	226414	uc007clp.2	chr1	130260283	130313993	-	0	N	0	N
847	Cxcr4	NM_009911	12767	uc007clt.1	chr1	130484775	130488876	-	0	N	1	Y
848	Thsd7b	NM_172485	210417	uc007clv.2	chr1	131169880	132115855	+	0.858347	Y	0.883718	Y
849	Daf2	NM_007827	13137	uc007clx.1	chr1	132285104	132319576	-	0	N	0	N
850	Cd55	NM_010016	13136	uc007cly.1	chr1	132335606	132359317	-	0.730336	Y	0	N
851	Zp3r	NM_009581	22789	uc007cmb.2	chr1	132473282	132526183	-	0.848774	Y	0.848774	Y
852	C4bp	NM_007576	12269	uc007cmc.1	chr1	132532497	132558195	-	1	Y	1	Y
853	C4bp-ps1	NR_028304	12270	uc011wrf.1	chr1	132566778	132578148	-	1	Y	1	Y
854	Pfkfb2	NoRefSeq	18640	uc007cmd.2	chr1	132566778	132612398	-	0.815914	Y	0.640552	Y
855	Yod1	NM_178691	226418	uc007cmh.2	chr1	132613903	132618634	+	0	N	0	N
856	AA986860	NM_177604	212439	uc007cmi.2	chr1	132628552	132641199	+	0	N	0	N
857	Fcamr	NM_144960	64435	uc007cmk.1	chr1	132697478	132711317	+	1	Y	1	Y
858	Pigr	NM_011082	18703	uc011wrk.1	chr1	132723260	132748826	+	1	Y	0.687084	Y
859	Faim3	NM_026976	69169	uc007cmn.1	chr1	132762353	132777367	+	0.509325	N	0	N
860	Il24	NM_053095	93672	uc007cmq.2	chr1	132778650	132783988	-	0.747096	Y	0	N
861	Il20	NM_021380	58181	uc007cmr.1	chr1	132803768	132807873	-	1	Y	1	Y
862	Il19	NM_001009940	329244	uc007cmt.1	chr1	132829232	132836650	-	1	Y	1	Y
863	Il10	NM_010548	16153	uc007cmu.2	chr1	132916421	132921547	+	0.308037	N	0.308037	N
864	Mapkapk2	NM_008551	17164	uc007cmv.1	chr1	132950280	132994120	-	0	N	0	N
865	Dyrk3	NM_145508	226419	uc007cmw.1	chr1	133025017	133034811	-	0	N	0	N
866	Eif2d	NM_010709	16865	uc007cnb.2	chr1	133049783	133076979	+	0	N	0	N
867	Lgtn	NoRefSeq	16865	uc011wrn.1	chr1	133049783	133071424	+	0	N	0	N
868	Rassf5	NM_018750	54354	uc007cnd.1	chr1	133072986	133141755	-	0	N	0	N
869	Ikbke	NM_019777	56489	uc007cnf.1	chr1	133151178	133176140	-	0	N	0	N
870	Srgap2	NM_001081011	14270	uc007cng.2	chr1	133181827	133423938	-	0	N	0	N
871	Fam72a	NM_175382	108900	uc007cnk.1	chr1	133424565	133436449	+	0	N	0	N
872	Avpr1b	NM_011924	26361	uc007cnl.1	chr1	133495690	133508577	+	0	N	0	N
873	Ctse	NM_007799	13034	uc007cnn.2	chr1	133534890	133572084	+	0	N	0	N
874	5430435G22Rik	NM_145509	226421	uc007cnp.1	chr1	133585271	133610041	+	0	N	0	N
875	Rab42	NoRefSeq	226421	uc007cnr.1	chr1	133585271	133612016	+	0	N	0	N
876	Rab7b	NoRefSeq	226421	uc007cnq.1	chr1	133585271	133610041	+	0	N	0	N
877	Slc26a9	NM_177243	320718	uc007cns.1	chr1	133640598	133666982	+	0	N	0	N
878	Pm20d1	NM_178079	212933	uc007cnt.2	chr1	133693971	133714692	+	0	N	0	N
879	Slc41a1	NM_173865	98396	uc007cnu.2	chr1	133724588	133745440	+	0	N	0	N
880	Rab7l1	NM_144875	226422	uc007cnv.2	chr1	133763853	133769464	+	0	N	0	N
881	Nucks1	NM_001145804	98415	uc007cnx.2	chr1	133807034	133832898	+	0	N	0	N
882	Slc45a3	NM_001177628	212980	uc007cnz.1	chr1	133859543	133879541	+	0	N	0	N
883	Elk4	NM_007923	13714	uc007coc.1	chr1	133904181	133922261	+	0	N	0	N
884	Mfsd4	NM_172510	213006	uc011wrr.1	chr1	133919387	133964639	-	0	N	0	N
885	Cdk18	NM_008795	18557	uc007coh.2	chr1	134010123	134036262	-	0	N	0	N
886	Lemd1	NM_001033250	213409	uc007coj.2	chr1	134088012	134153959	+	0	N	0	N
887	Mir135b	NR_029777	723818	uc011wrv.1	chr1	134094664	134094761	+	0	N	0	N
888	Klhdc8a	NM_144810	213417	uc007con.1	chr1	134195202	134203934	+	0	N	0	N
889	Nuak2	NM_028778	74137	uc007coo.2	chr1	134212701	134230065	+	0	N	0	N
890	AK155877	NoRefSeq	NoLocusLink	uc007coq.1	chr1	134238599	134245839	+	0	N	0	N
891	Tmcc2	NM_178874	68875	uc007cot.1	chr1	134252891	134287858	-	0	N	0	N
892	Dstyk	NM_172516	213452	uc007cou.1	chr1	134314029	134363536	+	0	N	0	N
893	Rbbp5	NM_172517	213464	uc007cox.2	chr1	134373943	134402242	+	0	N	0	N
894	Tmem81	NM_029025	74626	uc007coz.2	chr1	134402806	134405216	+	0	N	0	N
895	Cntn2	NM_177129	21367	uc007cpa.1	chr1	134406001	134439517	-	0	N	0	N
896	Nfasc	NM_182716	269116	uc007cpe.2	chr1	134461266	134638374	-	0	N	0	N
897	BC040754	NoRefSeq	NoLocusLink	uc007cph.1	chr1	134565171	134591170	+	0	N	0	N
898	Lrrn2	NM_010732	16980	uc007cpi.2	chr1	134776931	134836582	+	0	N	0.569982	N
899	AB349695	NoRefSeq	NoLocusLink	uc007cpj.2	chr1	134882796	134885274	-	0	N	0	N
900	Mdm4	NM_008575	17248	uc007cpp.1	chr1	134886421	134927160	-	0	N	0	N
901	Mdmx	NoRefSeq	17248	uc007cpo.1	chr1	134886421	134921925	-	0	N	0	N
902	Pik3c2b	NM_001099276	240752	uc011wry.1	chr1	134942588	135005265	+	0	N	0	N
903	Ppp1r15b	NM_133819	108954	uc007cpt.2	chr1	135027742	135036377	+	0	N	0	N
904	Plekha6	NM_182930	240753	uc007cpu.2	chr1	135142673	135200012	+	0	N	0	N
905	AK145464	NoRefSeq	NoLocusLink	uc007cpw.1	chr1	135146712	135166132	-	0	N	0	N
906	AK020645	NoRefSeq	240753	uc007cpy.1	chr1	135188565	135189518	+	0	N	0	N
907	Golt1a	NM_026680	280287	uc007cqb.1	chr1	135206399	135226299	+	0	N	0	N
908	Kiss1	NoRefSeq	68338	uc007cqc.1	chr1	135206399	135226299	+	0	N	0	N
909	Ren1	NM_031192	19702	uc007cqf.1	chr1	135247142	135256900	+	0	N	0	N
910	Etnk2	NM_175443	214253	uc007cqh.2	chr1	135260148	135276895	+	0	N	0	N
911	Sox13	NM_011439	20668	uc007cqk.1	chr1	135278876	135320789	-	0	N	0	N
912	Snrpe	NM_009227	20643	uc007cql.2	chr1	135500447	135506857	-	0	N	0	N
913	Zc3h11a	NM_144530	70579	uc007cqn.1	chr1	135516447	135557957	-	0	N	0	N
914	Zbed6	NM_001166552	667118	uc007cqr.2	chr1	135552455	135557462	-	0	N	0	N
915	Lax1	NM_001159649	240754	uc007cqs.2	chr1	135575605	135586685	-	0	N	0	N
916	Optc	NM_001160420	269120	uc007cra.2	chr1	135793770	135804576	-	0	N	0	N
917	Prelp	NM_054077	116847	uc007crc.2	chr1	135806881	135817978	-	0	N	0	N
918	Fmod	NM_021355	14264	uc007crd.1	chr1	135934091	135944854	+	0	N	0	N
919	Btg2	NM_007570	12227	uc007cre.1	chr1	135971441	135975732	-	0	N	0	N
920	Chit1	NM_027979	71884	uc007crf.1	chr1	136007818	136048013	+	0	N	0	N
921	Chi3l1	NM_007695	12654	uc007crg.2	chr1	136078980	136086608	+	0	N	0	N
922	Mybph	NM_016749	53311	uc007cri.1	chr1	136090024	136097809	+	0	N	0	N
923	Adora1	NM_001039510	11539	uc007crk.1	chr1	136095798	136132008	-	0	N	0	N
924	Myog	NM_031189	17928	uc007crl.2	chr1	136186580	136189125	+	0	N	0	N
925	mKIAA0897	NoRefSeq	68507	uc007cro.2	chr1	136193359	136208172	-	0	N	0	N
926	Ppfia4	NM_001144855	68507	uc007crp.2	chr1	136193359	136229505	-	0	N	0	N
927	Tmem183a	NM_020588	57439	uc007crq.1	chr1	136242673	136258576	-	0	N	0	N
928	4933406M09Rik	NM_173771	240755	uc007crt.2	chr1	136282516	136287560	+	0	N	0	N
929	Cyb5r1	NM_028057	72017	uc007cru.1	chr1	136302566	136308315	+	0	N	0	N
930	Adipor1	NM_028320	72674	uc007crx.1	chr1	136312043	136328918	+	0	N	0	N
931	Klhl12	NM_153128	240756	uc007csa.1	chr1	136352131	136387450	+	0	N	0	N
932	Rabif	NM_145510	98710	uc007csc.1	chr1	136391236	136404461	+	0	N	0	N
933	4931440L10Rik	NR_026896	71001	uc007csd.2	chr1	136437521	136443760	-	0	N	0	N
934	Kdm5b	NM_152895	75605	uc011wsg.1	chr1	136456754	136529455	+	0	N	0	N
935	Syt2	NM_009307	20980	uc007csj.1	chr1	136543257	136645994	+	0	N	0	N
936	Ppp1r12b	NM_001081307	329251	uc007csm.1	chr1	136655643	136852517	-	0	N	0	N
937	9530009M10Rik	NR_015606	320856	uc007cso.2	chr1	136676299	136700175	-	0	N	0	N
938	Ube2t	NM_026024	67196	uc007csp.1	chr1	136859153	136870714	+	0	N	0	N
939	Lgr6	NM_001033409	329252	uc007csq.1	chr1	136882929	137001853	-	0	N	0	N
940	Ptprv	NM_007955	13924	uc007csr.2	chr1	137005074	137029152	-	0	N	0	N
941	Ptpn7	NM_177081	320139	uc007css.1	chr1	137029301	137041897	+	0	N	0	N
942	Arl8a	NM_026823	68724	uc007csu.1	chr1	137043410	137052845	+	0	N	0	N
943	Gpr37l1	NM_134438	171469	uc007csv.2	chr1	137056826	137064258	-	0	N	0	N
944	Elf3	NM_007921	13710	uc007csw.2	chr1	137150150	137155049	-	0	N	0	N
945	Rnpep	NM_145417	215615	uc007csy.2	chr1	137159275	137180661	-	0	N	0	N
946	Timm17a	NM_011590	21854	uc007csz.1	chr1	137198111	137210314	-	0	N	0	N
947	Lmod1	NM_053106	93689	uc007cta.1	chr1	137221389	137264642	+	0	N	0	N
948	Shisa4	NM_175259	77552	uc007ctc.1	chr1	137268032	137271640	-	0	N	0	N
949	Ipo9	NM_153774	226432	uc007cte.1	chr1	137278891	137327068	-	0	N	0	N
950	Importin9	NoRefSeq	226432	uc007ctf.1	chr1	137303335	137327068	-	0	N	0	N
951	Nav1	NM_173437	215690	uc007ctj.2	chr1	137331156	137503872	-	0	N	0	N
952	AK044378	NoRefSeq	NoLocusLink	uc007ctm.1	chr1	137481349	137496527	+	0	N	0	N
953	Csrp1	NM_007791	13007	uc007cto.1	chr1	137625773	137648806	+	0	N	0	N
954	AK188772	NoRefSeq	NoLocusLink	uc007ctp.1	chr1	137647797	137648147	-	0	N	0	N
955	Phlda3	NM_013750	27280	uc007ctq.2	chr1	137662661	137665711	+	0	N	0	N
956	AK081809	NoRefSeq	NoLocusLink	uc007ctr.1	chr1	137676010	137681677	+	0	N	0	N
957	Tnni1	NM_021467	21952	uc011wsm.1	chr1	137695997	137707566	+	0	N	0	N
958	Lad1	NM_133664	16763	uc007ctt.1	chr1	137715174	137729918	+	0	N	0	N
959	Tnnt2	NM_001136083	21956	uc007ctu.2	chr1	137732962	137748838	+	0	N	0	N
960	Pkp1	NM_019645	18772	uc007cub.1	chr1	137767971	137815601	-	0	N	0	N
961	Igfn1	NM_177642	226438	uc011wst.1	chr1	137850154	137902919	-	0	N	0	N
962	Tmem9	NM_001160145	66241	uc011wsv.1	chr1	137904795	137931607	+	0	N	0	N
963	Cacna1s	NM_001081023	12292	uc007cuf.1	chr1	137949477	138016399	+	0	N	0	N
964	BC107310	NoRefSeq	NoLocusLink	uc007cui.1	chr1	138022754	138027748	-	0	N	0	N
965	BC115961	NoRefSeq	NoLocusLink	uc007cuh.1	chr1	138022754	138027748	-	0	N	0	N
966	BC107309	NoRefSeq	NoLocusLink	uc007cuj.1	chr1	138024295	138027748	-	0	N	0	N
967	BC114580	NoRefSeq	NoLocusLink	uc007cuk.1	chr1	138024295	138027748	-	0	N	0	N
968	Kif21b	NM_001039472	16565	uc007cul.1	chr1	138027977	138074591	+	0	N	0	N
969	AK009188	NoRefSeq	NoLocusLink	uc007cun.1	chr1	138078228	138087289	-	0	N	0	N
970	5730559C18Rik	NM_028872	67313	uc007cuo.1	chr1	138110107	138130841	-	0	N	0	N
971	Gpr25	NM_001101516	383563	uc011wsy.1	chr1	138155490	138157450	-	0	N	0	N
972	Camsap1l1	NM_001081360	67886	uc007cuq.1	chr1	138164699	138242681	-	0	N	0	N
973	9230116N13Rik	NR_024328	320054	uc007cus.1	chr1	138308492	138312096	-	0	N	0	N
974	Ddx59	NM_026500	67997	uc007cuu.2	chr1	138311847	138336797	+	0	N	0	N
975	Kif14	NM_001081258	381293	uc007cuv.1	chr1	138364424	138428088	+	0	N	0	N
976	Zfp281	NM_001160251	226442	uc007cuw.2	chr1	138521477	138526968	+	0	N	0	N
977	AK051055	NoRefSeq	NoLocusLink	uc007cuy.1	chr1	138592787	138622305	+	0	N	0	N
978	Nr5a2	NM_030676	26424	uc007cvc.2	chr1	138740160	138857025	-	1	Y	0.931545	Y
979	AK076660	NoRefSeq	NoLocusLink	uc007cvd.1	chr1	139824965	139865817	-	1	Y	0.680921	Y
980	Mir181a-1	NR_029820	735252	uc007cve.2	chr1	139863031	139863295	+	1	Y	1	Y
981	Ptprc	NM_001111316	19264	uc007cvg.2	chr1	139959437	140071882	-	1	Y	1	Y
982	AK040222	NoRefSeq	NoLocusLink	uc007cvl.1	chr1	140086792	140088670	-	1	Y	1	Y
983	Atp6v1g3	NM_177397	338375	uc007cvm.1	chr1	140170314	140186039	+	1	Y	1	Y
984	Nek7	NM_021605	59125	uc007cvn.1	chr1	140381290	140516273	-	0	N	0	N
985	AK154631	NoRefSeq	NoLocusLink	uc007cvp.1	chr1	140536671	140578652	-	0	N	0	N
986	AK171408	NoRefSeq	NoLocusLink	uc007cvq.1	chr1	140568008	140578652	-	0	N	0	N
987	Lhx9	NM_010714	16876	uc007cvs.1	chr1	140721762	140744156	-	0	N	0	N
988	2310009B15Rik	NM_001081226	69549	uc007cvw.1	chr1	140748555	140753431	-	0	N	0	N
989	AK006139	NoRefSeq	NoLocusLink	uc007cvx.1	chr1	140772850	140773527	-	0	N	0	N
990	Dennd1b	NM_001166501	329260	uc007cwb.2	chr1	140860285	141072619	+	0.244897	N	0.226059	N
991	AK019844	NoRefSeq	329260	uc007cwa.1	chr1	140874233	140875823	+	0	N	0	N
992	Crb1	NM_133239	170788	uc007cwc.1	chr1	141094830	141273653	-	1	Y	1	Y
993	Zbtb41	NM_172643	226470	uc007cwg.2	chr1	141318959	141349584	+	0	N	0	N
994	Aspm	NM_009791	12316	uc007cwh.1	chr1	141351349	141390665	+	0.627353	Y	0.373003	N
995	Asp	NoRefSeq	12316	uc007cwj.1	chr1	141351395	141355021	+	0	N	0	N
996	F13b	NM_031164	14060	uc007cwk.2	chr1	141398283	141420333	+	1	Y	1	Y
997	Cfhr1	NM_015780	50702	uc007cwl.1	chr1	141443640	141456799	-	0.759936	Y	0	N
998	AK015277	NoRefSeq	NoLocusLink	uc007cwm.1	chr1	141471417	141528488	-	0	N	0	N
999	EG214403	NM_001029977	214403	uc007cwn.2	chr1	141594495	141677816	-	0.168025	N	0.240036	N
1000	BC026782	NM_001025575	545366	uc007cwp.2	chr1	141706868	141755276	-	0	N	0	N
1001	Cfhr2	NoRefSeq	545366	uc007cwr.1	chr1	141706868	141915498	-	0.306763	N	0.306763	N
1002	Cfhrb_4/2	NoRefSeq	545366	uc007cwq.1	chr1	141706868	141915498	-	0.306763	N	0.306763	N
1003	Cfh	NM_009888	12628	uc007cws.1	chr1	141982431	142079988	-	0.20059	N	0.466978	N
1004	Kcnt2	NM_001081027	240776	uc011wth.1	chr1	142142833	142506838	+	0.903389	Y	0.864928	Y
1005	AK153645	NoRefSeq	NoLocusLink	uc011wti.1	chr1	145451230	145453738	-	0	N	0	N
1006	Cdc73	NM_145991	214498	uc007cwx.1	chr1	145454628	145549814	-	0	N	0	N
1007	B3galt2	NM_020025	26878	uc007cwy.2	chr1	145487826	145497067	+	0	N	0	N
1008	Glrx2	NM_001038593	69367	uc007cwz.1	chr1	145586478	145596808	+	0	N	0	N
1009	Trove2	NM_013835	20822	uc007cxd.1	chr1	145597920	145624181	-	0	N	0	N
1010	Uchl5	NM_019562	56207	uc007cxe.2	chr1	145624407	145654596	+	0	N	0	N
1011	Rgs2	NM_009061	19735	uc007cxg.2	chr1	145846467	145851279	-	0	N	0	N
1012	Rgs13	NM_153171	246709	uc007cxi.1	chr1	145985796	146024502	-	0	N	0.160285	N
1013	Rgs1	NM_015811	50778	uc007cxj.2	chr1	146091798	146096234	-	0	N	0	N
1014	Rgs18	NM_022881	64214	uc007cxl.1	chr1	146599970	146622551	-	0.532749	N	0	N
1015	AK158929	NoRefSeq	NoLocusLink	uc007cxm.1	chr1	148266565	148342171	-	0	N	0.418036	N
1016	AK162963	NoRefSeq	NoLocusLink	uc007cxn.1	chr1	148274027	148342171	-	0	N	0.354309	N
1017	Fam5c	NM_153539	215378	uc007cxo.2	chr1	148342795	148749602	+	0.185842	N	0.473952	N
1018	EF410083	NoRefSeq	215378	uc011wtk.1	chr1	148678690	148679087	+	0	N	1	Y
1019	AK042726	NoRefSeq	NoLocusLink	uc007cxs.1	chr1	151268111	151297080	-	1	Y	1	Y
1020	Pla2g4a	NM_008869	18783	uc007cxt.1	chr1	151676751	151808414	-	0	N	0	N
1021	7530420F21Rik	NR_015466	320019	uc007cxu.2	chr1	151923790	151946896	-	0	N	0	N
1022	Ptgs2	NM_011198	19225	uc007cxv.1	chr1	151947253	151955142	+	0	N	0	N
1023	Pdc	NM_024458	20028	uc007cxw.1	chr1	152166546	152181036	+	1	Y	0.899655	Y
1024	BC003331	NM_145511	226499	uc007cxz.1	chr1	152208440	152240185	-	0	N	0	N
1025	Tpr	NM_133780	108989	uc007cyb.2	chr1	152239967	152297065	+	0	N	0	N
1026	Prg4	NM_021400	96875	uc007cyg.2	chr1	152296541	152313295	-	0	N	0	N
1027	Hmcn1	NM_001024720	545370	uc007cyj.1	chr1	152409631	152840565	-	0.608838	Y	1	Y
1028	AK143102	NoRefSeq	NoLocusLink	uc007cyk.1	chr1	152472395	152630629	+	0.578921	N	1	Y
1029	Ivns1abp	NM_054102	117198	uc007cyn.1	chr1	153191627	153211575	+	0	N	0	N
1030	1200016B10Rik	NM_025819	66875	uc007cyq.2	chr1	153214828	153275565	-	0	N	0	N
1031	1190005F20Rik	NM_026876	98685	uc007cyv.2	chr1	153275777	153305313	+	0	N	0	N
1032	Trm1l	NoRefSeq	98685	uc007cyw.2	chr1	153275835	153305313	+	0	N	0	N
1033	Rnf2	NM_011277	19821	uc007cyx.1	chr1	153316535	153347953	-	0	N	0	N
1034	Fam129a	NM_022018	63913	uc007cyz.2	chr1	153418502	153566477	+	0	N	0	N
1035	Niban	NoRefSeq	63913	uc011wto.1	chr1	153418502	153566477	+	0	N	0	N
1036	Edem3	NM_001039644	66967	uc007czc.2	chr1	153602503	153669458	+	0	N	0	N
1037	ENSMUSG00000073540	NoRefSeq	69399	uc007czd.2	chr1	153699532	153937450	-	0.664094	Y	0	N
1038	1700025G04Rik	NM_197990	69399	uc007cze.2	chr1	153731653	153937450	-	0.767747	Y	0	N
1039	Tsen15	NM_025677	66637	uc007czf.2	chr1	154217865	154233812	-	0	N	0	N
1040	Glt25d2	NM_177756	269132	uc007czg.2	chr1	154246996	154357825	+	0.0721833	N	0	N
1041	Rgl1	NM_016846	19731	uc007czh.1	chr1	154364659	154472241	-	0	N	0	N
1042	Apobec4	NM_001081197	71281	uc007czi.1	chr1	154597680	154604674	+	0	N	0	N
1043	Arpc5	NM_026369	67771	uc007czj.2	chr1	154613671	154622710	+	0	N	0	N
1044	AK188430	NoRefSeq	NoLocusLink	uc007czl.1	chr1	154622078	154622693	-	0	N	0	N
1045	Ncf2	NM_010877	17970	uc007czm.1	chr1	154654386	154684120	+	0	N	0	N
1046	Smg7	NM_001005507	226517	uc007czo.2	chr1	154684124	154749776	-	0	N	0	N
1047	mKIAA0479	NoRefSeq	226518	uc011wts.1	chr1	154802230	154966391	+	0	N	0	N
1048	Nmnat2	NM_175460	226518	uc007czq.1	chr1	154802230	154966391	+	0	N	0	N
1049	Lamc2	NM_008485	16782	uc007czr.1	chr1	154969885	155033577	-	0	N	0	N
1050	Lamc1	NM_010683	226519	uc007czu.1	chr1	155066051	155179916	-	0	N	0	N
1051	E330020D12Rik	NR_033736	626058	uc007czw.2	chr1	155251315	155261363	-	0	N	0	N
1052	1700012A16Rik	NM_001033162	71836	uc007czx.1	chr1	155272338	155299704	+	0	N	0	N
1053	Dhx9	NM_007842	13211	uc007czy.1	chr1	155302887	155334790	-	0	N	0	N
1054	Npl	NM_028749	74091	uc007dac.1	chr1	155350145	155396844	-	0	N	0	N
1055	Rgs8	NM_026380	67792	uc007dad.1	chr1	155500166	155544795	+	0	N	0	N
1056	Rgs16	NM_011267	19734	uc007dae.2	chr1	155587482	155592598	+	0	N	0	N
1057	Rnasel	NM_011882	24014	uc007dag.2	chr1	155596555	155611351	+	0	N	0	N
1058	AK029630	NoRefSeq	NoLocusLink	uc007dak.1	chr1	155626516	155655294	-	0	N	0	N
1059	Rgsl1	NoRefSeq	NoLocusLink	uc007dal.1	chr1	155639750	155668642	-	0	N	0	N
1060	5830403L16Rik	NM_178243	240817	uc007dam.1	chr1	155696671	155698325	-	0.196493	N	0	N
1061	AK044033	NoRefSeq	240817	uc007dan.1	chr1	155697746	155747338	-	0.806582	Y	0	N
1062	Gm5531	NM_001008426	433365	uc007dao.1	chr1	155721474	155724001	+	1	Y	0	N
1063	Teddm1	NM_178244	240819	uc007dap.2	chr1	155738775	155740190	+	0	N	0	N
1064	Glul	NM_008131	14645	uc007daq.1	chr1	155747074	155756844	+	0	N	0	N
1065	AK043564	NoRefSeq	NoLocusLink	uc007dar.1	chr1	155884726	155963283	-	0.280051	N	1	Y
1066	AK154552	NoRefSeq	NoLocusLink	uc007das.1	chr1	155895238	155965081	-	0.314992	N	1	Y
1067	AK019628	NoRefSeq	NoLocusLink	uc007dat.1	chr1	156088650	156104036	-	1	Y	1	Y
1068	AK015950	NoRefSeq	NoLocusLink	uc007dau.1	chr1	156102818	156117546	+	1	Y	1	Y
1069	Cacna1e	NM_009782	12290	uc007dav.1	chr1	156239648	156573050	-	0.940012	Y	0.970006	Y
1070	AK029591	NoRefSeq	NoLocusLink	uc007daw.1	chr1	156910652	156930394	-	0	N	0	N
1071	Ier5	NM_010500	15939	uc007dax.2	chr1	156943496	156946766	-	0	N	0	N
1072	Mr1	NM_008209	15064	uc007day.1	chr1	156975007	156993910	-	0	N	0	N
1073	Stx6	NM_021433	58244	uc007dbb.1	chr1	157005832	157050647	+	0	N	0	N
1074	BC034090	NoRefSeq	NoLocusLink	uc007dbe.1	chr1	157059600	157079870	-	0	N	0	N
1075	Xpr1	NM_011273	19775	uc007dbf.1	chr1	157122786	157264574	-	0	N	0	N
1076	AK147021	NoRefSeq	NoLocusLink	uc007dbi.1	chr1	157367302	157374238	-	0	N	0	N
1077	Acbd6	NM_028250	72482	uc011wtw.1	chr1	157405249	157534363	+	0.185882	N	0	N
1078	Lhx4	NM_010712	16872	uc007dbn.2	chr1	157548823	157589157	-	0	N	0	N
1079	Qsox1	NM_023268	104009	uc007dbo.1	chr1	157625284	157660029	-	0	N	0	N
1080	Cep350	NM_001039184	74081	uc007dbs.2	chr1	157692093	157820385	-	0	N	0	N
1081	mKIAA0480	NoRefSeq	74081	uc007dbr.1	chr1	157692093	157708503	-	0	N	0	N
1082	Lap1B	NoRefSeq	208263	uc007dbv.2	chr1	157851728	157883610	-	0	N	0	N
1083	Tor1aip1	NM_144791	208263	uc007dbu.2	chr1	157851728	157883610	-	0	N	0	N
1084	Tor1aip2	NM_172843	240832	uc007dbx.2	chr1	157882793	157915989	+	0	N	0	N
1085	Ifrg15	NoRefSeq	240832	uc011wuc.1	chr1	157883262	157900866	+	0	N	0	N
1086	Fam163a	NM_177838	329274	uc007dce.1	chr1	157923095	158135156	-	0	N	0.07545	N
1087	Tdrd5	NoRefSeq	214575	uc009uzx.2	chr1	158185425	158233737	-	0	N	0	N
1088	Nphs2	NM_130456	170484	uc007dch.1	chr1	158240865	158258166	+	0	N	0	N
1089	9430070O13Rik	NM_001198597	77352	uc007dci.1	chr1	158295059	158330121	-	0	N	0	N
1090	Soat1	NM_009230	20652	uc007dcj.1	chr1	158358238	158404459	-	0	N	0	N
1091	Abl2	NM_009595	11352	uc007dcl.2	chr1	158488917	158579750	+	0	N	0	N
1092	Tor3a	NM_023141	30935	uc007dcn.2	chr1	158583747	158604470	-	0	N	0	N
1093	Fam20b	NM_145413	215015	uc007dcp.1	chr1	158608701	158649041	-	0	N	0	N
1094	Ralgps2	NM_023884	78255	uc007dcu.2	chr1	158734296	158869757	-	0	N	0.147644	N
1095	Angptl1	NM_028333	72713	uc007ddd.1	chr1	158769153	158791209	+	0	N	0.67315	Y
1096	1700057K13Rik	NM_028540	73435	uc007dde.1	chr1	159029277	159038776	-	0	N	0.0816928	N
1097	Rasal2	NM_177644	226525	uc007ddg.2	chr1	159065313	159342726	-	0	N	0.0457333	N
1098	2810025M15Rik	NR_027984	69953	uc007ddi.1	chr1	159342482	159350367	+	0	N	0	N
1099	BC026585	NM_001033284	226527	uc007ddj.1	chr1	159388712	159418864	+	0	N	0	N
1100	Sec16b	NM_001159986	89867	uc007ddl.2	chr1	159436926	159498555	+	0	N	0.203719	N
1101	Fam5b	NM_207583	240843	uc007ddq.2	chr1	160175399	160286391	-	0.706276	Y	0.927923	Y
1102	Astn1	NM_007495	11899	uc007ddt.2	chr1	160292470	160621917	+	0.939292	Y	0.793845	Y
1103	Mir488	NR_030441	735253	uc011wuk.1	chr1	160435755	160435864	+	1	Y	1	Y
1104	Pappa2	NM_001085376	23850	uc007ddv.1	chr1	160641861	160887569	-	0.649991	Y	0	N
1105	1600012P17Rik	NoRefSeq	NoLocusLink	uc007ddx.1	chr1	160897831	160910594	-	1	Y	1	Y
1106	AK016192	NoRefSeq	NoLocusLink	uc007ddy.1	chr1	161065527	161096518	+	0.741861	Y	0	N
1107	Rfwd2	NM_011931	26374	uc007ddz.1	chr1	161162456	161277711	+	0	N	0	N
1108	Scarna3a	NR_028518	100217414	uc011wul.1	chr1	161270437	161270555	+	0	N	0	N
1109	Tnr	NM_022312	21960	uc007dea.2	chr1	161453899	161855053	+	0.940173	Y	0	N
1110	4930523C07Rik	NM_001162896	67647	uc007dec.2	chr1	161974510	162008717	+	0.686702	Y	0	N
1111	4930562F07Rik	NoRefSeq	NoLocusLink	uc007ded.1	chr1	162004865	162008049	-	0	N	0	N
1112	Tnn	NM_177839	329278	uc007dee.2	chr1	162015162	162083706	-	0.608456	Y	0	N
1113	Mrps14	NM_025474	64659	uc007def.1	chr1	162125390	162131317	+	0	N	0	N
1114	Cacybp	NM_009786	12301	uc007deg.1	chr1	162133051	162142908	-	0	N	0	N
1115	mKIAA0471	NoRefSeq	29809	uc007dei.2	chr1	162186702	162239246	-	0	N	0	N
1116	Rabgap1l	NM_013862	29809	uc007dej.2	chr1	162186702	162723069	-	0	N	0	N
1117	Gpr52	NM_001146330	620246	uc011wum.1	chr1	162506798	162507884	-	0	N	0	N
1118	Rc3h1	NM_001024952	381305	uc007del.2	chr1	162836541	162905107	+	0	N	0	N
1119	Serpinc1	NM_080844	11905	uc007dem.2	chr1	162908736	162933145	+	0	N	0	N
1120	Zbtb37	NM_173424	240869	uc007deo.1	chr1	162938924	162964979	-	0	N	0	N
1121	Gas5	NR_002840	14455	uc007deu.1	chr1	162965296	162968668	+	0	N	0	N
1122	Snord47	NR_028543	100217446	uc011wuo.1	chr1	162968222	162968287	+	0	N	0	N
1123	Dars2	NM_172644	226539	uc007dey.1	chr1	162970743	163000763	-	0	N	0	N
1124	Cenpl	NoRefSeq	70454	uc007dfa.2	chr1	163001022	163016474	+	0	N	0	N
1125	Klhl20	NM_001039482	226541	uc007dff.1	chr1	163018508	163061610	-	0	N	0	N
1126	Ankrd45	NM_028664	73844	uc007dfj.2	chr1	163072842	163100638	+	0	N	0	N
1127	4930469G21Rik	NM_001195189	74933	uc011wup.1	chr1	163086953	163089445	-	0	N	0	N
1128	Prdx6	NM_007453	11758	uc007dfl.1	chr1	163170242	163181297	-	0	N	0	N
1129	Tnfsf4	NM_009452	22164	uc007dfn.2	chr1	163325568	163348337	+	0	N	0	N
1130	Tnfsf18	NM_183391	240873	uc007dfo.2	chr1	163424787	163435421	+	0	N	0	N
1131	AK181631	NoRefSeq	NoLocusLink	uc007dfp.1	chr1	163656083	163656808	-	0	N	0	N
1132	AK218564	NoRefSeq	NoLocusLink	uc007dfq.1	chr1	163656687	163656808	-	0	N	0	N
1133	Fasl	NM_010177	14103	uc007dfr.1	chr1	163710819	163718626	-	0	N	0	N
1134	AI848100	NM_172645	226551	uc007dft.2	chr1	163746242	163806792	-	0	N	0	N
1135	AK135878	NoRefSeq	NoLocusLink	uc007dfv.1	chr1	163820578	163831044	+	0	N	0	N
1136	AK016179	NoRefSeq	NoLocusLink	uc007dfw.1	chr1	163872221	163899272	-	0	N	0	N
1137	Pigc	NM_026078	67292	uc007dfx.1	chr1	163899318	163903566	+	0	N	0	N
1138	Dnm3	NM_001038619	103967	uc007dga.2	chr1	163917432	164408165	-	0	N	0	N
1139	AK013293	NoRefSeq	NoLocusLink	uc007dgc.1	chr1	163935099	163946616	+	0	N	0	N
1140	Dnm3os	NR_029796	474332	uc007dgf.1	chr1	164147753	164155681	+	0	N	0	N
1141	Mettl13	NM_144877	71449	uc007dgh.1	chr1	164463802	164478476	-	0	N	0	N
1142	mKIAA0859	NoRefSeq	71449	uc011wuq.1	chr1	164463802	164478476	-	0	N	0	N
1143	Vamp4	NM_016796	53330	uc007dgl.1	chr1	164500958	164529209	+	0	N	0	N
1144	Myoc	NM_010865	17926	uc007dgm.2	chr1	164569280	164579825	+	0	N	0	N
1145	7420461P10Rik	NM_001177581	100038657	uc007dgn.2	chr1	164577373	164588350	-	0	N	0	N
1146	Prrc2c	NM_001081290	226562	uc007dgr.1	chr1	164601915	164670687	-	0	N	0	N
1147	Bat2l2	NoRefSeq	226562	uc007dgu.1	chr1	164650022	164670687	-	0	N	0	N
1148	Fmo4	NM_144878	226564	uc007dgv.1	chr1	164724013	164742784	-	0	N	0	N
1149	Fmo1	NM_010231	14261	uc007dgx.1	chr1	164759691	164796679	-	0	N	0	N
1150	Fmo2	NM_018881	55990	uc007dhb.1	chr1	164805177	164828843	-	0	N	0	N
1151	Fmo6	NoRefSeq	226565	uc007dhd.1	chr1	164846681	164867646	-	0.650894	Y	0	N
1152	Fmo3	NM_008030	14262	uc007dhe.1	chr1	164883930	164914622	-	0	N	0	N
1153	4921528O07Rik	NM_030071	78258	uc007dhg.2	chr1	164954432	165015801	-	0.0255504	N	0	N
1154	Prrx1	NM_175686	18933	uc007dhh.1	chr1	165175249	165243781	-	0	N	0	N
1155	AK038736	NoRefSeq	18933	uc007dhj.1	chr1	165182996	165185357	-	0	N	0	N
1156	Gorab	NM_178883	98376	uc007dhl.1	chr1	165315039	165333772	-	0	N	0	N
1157	Mettl11b	NM_001143956	240879	uc011wus.1	chr1	165633123	165655363	-	0	N	0	N
1158	Kifap3	NM_010629	16579	uc007dho.1	chr1	165709809	165847231	+	0	N	0	N
1159	Scyl3	NM_028776	240880	uc011wuu.1	chr1	165859230	165885257	+	0	N	0	N
1160	BC055324	NM_201364	381306	uc007dhs.1	chr1	165876123	165920890	-	0	N	0	N
1161	2810422O20Rik	NM_027279	69962	uc007dhv.1	chr1	165925045	165927374	+	0	N	0	N
1162	Sele	NM_011345	20339	uc007dhx.1	chr1	165978364	165987808	+	0	N	0	N
1163	Sell	NM_011346	20343	uc007dhy.2	chr1	165992206	166010916	+	0	N	0	N
1164	Selp	NM_011347	20344	uc007dhz.1	chr1	166045394	166079875	+	0	N	0	N
1165	AK149537	NoRefSeq	NoLocusLink	uc007dib.1	chr1	166078721	166082348	-	0	N	0	N
1166	F5	NM_007976	14067	uc007dic.1	chr1	166081989	166150405	+	0	N	0	N
1167	Slc19a2	NM_054087	116914	uc007did.1	chr1	166179185	166195499	+	0	N	0	N
1168	4930455F23Rik	NM_029115	74895	uc007dif.2	chr1	166205728	166217978	+	0	N	0	N
1169	Blzf1	NM_025505	66352	uc007dig.1	chr1	166219930	166237615	-	0	N	0	N
1170	Nme7	NoRefSeq	171567	uc007dim.2	chr1	166237431	166367427	+	0	N	0	N
1171	Atp1b1	NM_009721	11931	uc007dip.1	chr1	166367397	166388486	-	0	N	0	N
1172	Dpt	NM_019759	56429	uc007diq.1	chr1	166726862	166754397	+	0	N	0	N
1173	AK042927	NoRefSeq	NoLocusLink	uc007dir.1	chr1	166793263	166801569	+	0	N	0	N
1174	Xcl1	NM_008510	16963	uc007dis.1	chr1	166861778	166865641	-	0	N	0	N
1175	AK006507	NoRefSeq	NoLocusLink	uc007dit.1	chr1	166891051	166891530	+	0	N	0	N
1176	AK076808	NoRefSeq	NoLocusLink	uc007diu.1	chr1	166891051	166892955	+	0	N	0	N
1177	AK016251	NoRefSeq	NoLocusLink	uc007div.1	chr1	166994154	167022061	-	0	N	0	N
1178	Tbx19	NM_032005	83993	uc007diw.1	chr1	167067983	167090904	-	0	N	0	N
1179	Sft2d2	NM_145512	108735	uc007dix.2	chr1	167104471	167124564	-	0	N	0	N
1180	Tiprl	NM_145513	226591	uc007diz.2	chr1	167142416	167167089	-	0	N	0	N
1181	Gpr161	NM_001081126	240888	uc007dja.1	chr1	167225896	167251982	+	0	N	0	N
1182	Dcaf6	NM_028759	74106	uc007djb.2	chr1	167259631	167390594	-	0	N	0	N
1183	AK008044	NoRefSeq	70456	uc007djc.1	chr1	167390767	167394782	+	0	N	0	N
1184	Brp44	NM_027430	70456	uc007djd.1	chr1	167391338	167411345	+	0	N	0	N
1185	Adcy10	NM_173029	271639	uc007djf.1	chr1	167415313	167506904	+	0	N	0	N
1186	Mpzl1	NM_001083897	68481	uc007djh.1	chr1	167522311	167564672	-	0	N	0	N
1187	Rcsd1	NM_178593	226594	uc007djj.1	chr1	167579075	167638225	-	0	N	0	N
1188	AK020768	NoRefSeq	226594	uc007djl.1	chr1	167634652	167639863	-	0	N	0	N
1189	Creg1	NM_011804	433375	uc007djm.1	chr1	167693910	167705435	+	0	N	0	N
1190	Cd247	NM_001113394	12503	uc007djp.2	chr1	167718811	167801284	+	0	N	0	N
1191	Pou2f1	NM_011137	18986	uc007djy.1	chr1	167805604	167932765	-	0	N	0	N
1192	Oct-1	NoRefSeq	18986	uc007dkf.1	chr1	167861792	167932765	-	0	N	0	N
1193	Dusp27	NM_001033344	240892	uc007dkh.2	chr1	168028278	168058029	-	0	N	0.797351	Y
1194	Gpa33	NM_021610	59290	uc007dkj.1	chr1	168060590	168096641	+	0	N	0.0732573	N
1195	Mael	NM_175296	98558	uc007dkk.1	chr1	168131515	168168875	-	0.387714	N	0.411135	N
1196	Ildr2	NM_001164528	100039795	uc011wvd.1	chr1	168184269	168246963	+	0	N	0.940489	Y
1197	Tada1	NM_030245	27878	uc007dkm.2	chr1	168309297	168323751	+	0	N	0	N
1198	Tada1l	NoRefSeq	27878	uc007dkl.2	chr1	168309297	168314239	+	0	N	0	N
1199	Pogk	NM_001142948	71592	uc007dkn.2	chr1	168314753	168339959	-	0	N	0	N
1200	Gm4846	NM_001164306	226601	uc011wvl.1	chr1	168413743	168427719	-	1	Y	1	Y
1201	Gm4847	NM_001164312	226604	uc011wvm.1	chr1	168559101	168577824	-	1	Y	1	Y
1202	Fmo9	NM_172844	240894	uc007dkq.1	chr1	168592185	168611976	-	1	Y	1	Y
1203	BC056189	NoRefSeq	NoLocusLink	uc007dkr.1	chr1	168904153	168929859	-	0.688789	Y	0	N
1204	Fam78b	NM_175461	226610	uc007dks.2	chr1	168931547	169021433	+	1	Y	0.467259	N
1205	Uck2	NM_030724	80914	uc007dku.1	chr1	169156216	169215258	-	0	N	0	N
1206	Tmco1	NM_001039483	68944	uc007dkv.1	chr1	169238800	169264109	+	0	N	0	N
1207	AK212965	NoRefSeq	NoLocusLink	uc007dkw.1	chr1	169260507	169260917	-	0	N	0	N
1208	Aldh9a1	NM_019993	56752	uc007dkx.1	chr1	169280121	169298661	+	0	N	0	N
1209	Mgst3	NM_025569	66447	uc007dky.1	chr1	169302514	169323928	-	0	N	0	N
1210	Lrrc52	NM_001013382	240899	uc007dkz.1	chr1	169375805	169396911	-	1	Y	1	Y
1211	Rxrg	NM_009107	20183	uc007dla.2	chr1	169528492	169569754	+	0.90902	Y	0.618196	Y
1212	Lmx1a	NM_033652	110648	uc007dlc.1	chr1	169619688	169778864	+	1	Y	0.985475	Y
1213	BC039791	NoRefSeq	18514	uc007dlh.1	chr1	170266121	170267450	-	0	N	0	N
1214	Nuf2	NM_023284	66977	uc007dlj.1	chr1	171428064	171461595	-	0	N	0	N
1215	Rgs5	NM_009063	19737	uc007dlm.1	chr1	171585631	171623657	+	0	N	0	N
1216	Rgs4	NM_009062	19736	uc007dln.1	chr1	171671607	171677773	-	1	Y	0	N
1217	1700084C01Rik	NM_001033185	78465	uc007dlo.1	chr1	171859069	171864784	+	0	N	0	N
1218	Hsd17b7	NM_010476	15490	uc007dlp.1	chr1	171879667	171899336	-	0	N	0	N
1219	AK014032	NoRefSeq	NoLocusLink	uc007dlr.1	chr1	171899539	171902526	+	0	N	0	N
1220	AK014177	NoRefSeq	NoLocusLink	uc007dls.1	chr1	171899539	171902526	+	0	N	0	N
1221	Ddr2	NM_022563	18214	uc007dlu.2	chr1	171902437	172040690	-	0	N	0	N
1222	Uap1	NM_133806	107652	uc007dlw.1	chr1	172072133	172105077	-	0	N	0	N
1223	Uhmk1	NM_010633	16589	uc007dma.1	chr1	172129386	172145524	-	0	N	0	N
1224	Sh2d1b2	NM_001033499	545378	uc007dmb.1	chr1	172163001	172181718	+	0	N	0	N
1225	Sh2d1b1	NM_012009	26904	uc007dmc.1	chr1	172207454	172215793	+	1	Y	0	N
1226	Gm7694	NM_001198955	665574	uc011wvs.1	chr1	172228323	172236463	-	1	Y	1	Y
1227	1700015E13Rik	NM_001039593	76925	uc007dmd.1	chr1	172238991	172242256	+	1	Y	1	Y
1228	Nos1ap	NM_001109985	70729	uc011wvt.1	chr1	172247626	172519980	-	0.963357	Y	0.838519	Y
1229	Olfml2b	NM_177068	320078	uc007dmi.2	chr1	172574662	172612920	+	0	N	0	N
1230	Atf6	NM_001081304	226641	uc007dmj.1	chr1	172634587	172797902	-	0	N	0	N
1231	Dusp12	NM_023173	80915	uc007dml.1	chr1	172804318	172815671	-	0	N	0	N
1232	Fcrlb	NM_001029984	435653	uc007dmp.1	chr1	172837403	172843072	-	0	N	0	N
1233	Fcrla	NM_145141	98752	uc007dmq.2	chr1	172847724	172857714	-	0	N	0	N
1234	Fcgr2b	NM_001077189	14130	uc007dmu.1	chr1	172890688	172906678	-	0	N	0	N
1235	Fcgr4	NM_144559	246256	uc007dmw.2	chr1	172949056	172959892	+	0	N	0	N
1236	Fcgr3	NM_010188	14131	uc007dmz.2	chr1	172981299	172989534	-	0	N	0	N
1237	1700009P17Rik	NM_001081275	75472	uc007dna.1	chr1	173051791	173057098	+	0	N	0	N
1238	Sdhc	NM_025321	66052	uc007dnb.2	chr1	173059287	173080734	-	0	N	0	N
1239	Mpz	NM_008623	17528	uc007dnc.1	chr1	173080843	173091254	+	0	N	0	N
1240	Pcp4l1	NoRefSeq	66425	uc007dne.1	chr1	173103394	173127166	-	0	N	0	N
1241	Nr1i3	NoRefSeq	12355	uc007dnh.1	chr1	173144100	173149324	+	0	N	0	N
1242	Tomm40l	NM_001037170	641376	uc007dnj.1	chr1	173147933	173152645	-	0	N	0	N
1243	Apoa2	NM_013474	11807	uc007dnk.2	chr1	173155184	173156510	+	0	N	0	N
1244	Fcer1g	NM_010185	14127	uc007dnl.1	chr1	173159702	173164480	-	0	N	0	N
1245	Ndufs2	NM_153064	226646	uc007dnm.1	chr1	173164990	173177243	-	0	N	0	N
1246	Adamts4	NM_172845	240913	uc007dnn.1	chr1	173180552	173190053	+	0	N	0	N
1247	B4galt3	NM_020579	57370	uc007dnp.2	chr1	173200458	173207026	+	0	N	0	N
1248	Ppox	NM_008911	19044	uc007dns.1	chr1	173207122	173211317	-	0	N	0	N
1249	Usp21	NM_013919	30941	uc011wwa.1	chr1	173212083	173218092	-	0	N	0	N
1250	Ufc1	NM_025388	66155	uc007dnw.1	chr1	173218694	173225113	-	0	N	0	N
1251	Dedd	NM_011615	21945	uc007dnx.2	chr1	173259275	173272632	+	0	N	0	N
1252	Nit1	NM_012049	27045	uc007doa.2	chr1	173272367	173275776	-	0	N	0	N
1253	Pfdn2	NM_011070	18637	uc007doc.1	chr1	173275829	173288301	+	0	N	0	N
1254	Klhdc9	NM_001033039	68874	uc007dod.1	chr1	173288579	173290929	-	0	N	0	N
1255	Pvrl4	NM_027893	71740	uc007doe.2	chr1	173300229	173318418	+	0	N	0	N
1256	Arhgap30	NoRefSeq	226652	uc007doi.2	chr1	173319090	173340429	+	0	N	0	N
1257	Usf1	NoRefSeq	22278	uc007dok.1	chr1	173341458	173348888	+	0	N	0	N
1258	Tstd1	NM_001164525	226654	uc011wwd.1	chr1	173349163	173350483	+	0	N	0	N
1259	AK085275	NoRefSeq	NoLocusLink	uc007don.1	chr1	173353315	173367449	-	0	N	0	N
1260	F11r	NM_172647	16456	uc007doo.1	chr1	173367691	173394724	+	0	N	0	N
1261	Refbp2	NM_019484	56009	uc007dop.1	chr1	173433608	173434881	+	0	N	0	N
1262	BC145376	NoRefSeq	NoLocusLink	uc011wwe.1	chr1	173445713	173447048	+	1	Y	1	Y
1263	Itln1	NM_010584	16429	uc007doq.1	chr1	173448254	173465424	-	1	Y	1	Y
1264	Cd244	NM_018729	18106	uc007dos.1	chr1	173489323	173515447	+	1	Y	1	Y
1265	2b4	NoRefSeq	18106	uc011wwf.1	chr1	173507373	173513689	+	1	Y	1	Y
1266	Ly9	NM_008534	17085	uc007dou.1	chr1	173518743	173537491	-	1	Y	1	Y
1267	Slamf7	NM_144539	75345	uc007dox.1	chr1	173562533	173583168	-	1	Y	1	Y
1268	Cd48	NM_007649	12506	uc007doz.1	chr1	173612185	173635388	+	1	Y	1	Y
1269	Slamf1	NM_013730	27218	uc007dpc.1	chr1	173697262	173731315	+	1	Y	1	Y
1270	Cd84	NM_013489	12523	uc007dpe.2	chr1	173769827	173820849	+	0.748167	Y	0.748167	Y
1271	Slamf6	NM_030710	30925	uc007dph.1	chr1	173847667	173883298	+	1	Y	1	Y
1272	Vangl2	NM_033509	93840	uc007dpi.1	chr1	173934501	173958176	-	0	N	0.0633157	N
1273	Nhlh1	NM_010916	18071	uc007dpj.2	chr1	173982422	173987727	-	0	N	0	N
1274	Ncstn	NM_021607	59287	uc007dpk.2	chr1	173996143	174012880	-	0	N	0	N
1275	Copa	NM_009938	12847	uc007dpn.2	chr1	174012659	174052463	+	0	N	0	N
1276	Pex19	NM_023041	19298	uc007dpq.2	chr1	174056885	174066628	+	0	N	0	N
1277	Dcaf8	NM_153555	98193	uc007dpu.2	chr1	174078145	174126524	+	0	N	0	N
1278	Wdr42a	NoRefSeq	98193	uc007dpv.2	chr1	174078145	174126524	+	0	N	0	N
1279	Pea15a	NM_011063	18611	uc007dpy.1	chr1	174126859	174136912	-	0	N	0	N
1280	Casq1	NM_009813	12372	uc007dqa.2	chr1	174140024	174150026	-	0	N	0	N
1281	Atp1a4	NM_013734	27222	uc011wwk.1	chr1	174153638	174188555	-	0	N	0	N
1282	Igsf8	NM_080419	140559	uc007dqb.1	chr1	174191762	174249966	+	0	N	0	N
1283	Atp1a2	NM_178405	98660	uc007dqc.1	chr1	174201839	174228195	-	0	N	0	N
1284	AK007011	NoRefSeq	16524	uc007dqf.1	chr1	174250634	174251676	-	0	N	0	N
1285	Kcnj9	NM_008429	16524	uc007dqg.1	chr1	174251163	174259394	-	0	N	0	N
1286	Kcnj10	NM_001039484	16513	uc007dqj.1	chr1	174271340	174304216	+	0	N	0	N
1287	Pigm	NM_026234	67556	uc007dqk.2	chr1	174306661	174314230	+	0	N	0	N
1288	Slamf9	NM_029612	98365	uc007dql.2	chr1	174405490	174408540	+	0	N	0.822951	Y
1289	Igsf9	NM_001145800	93842	uc007dqn.2	chr1	174412343	174429008	+	0	N	0	N
1290	Tagln2	NM_178598	21346	uc007dqp.1	chr1	174430376	174437506	+	0	N	0	N
1291	Ccdc19	NM_027972	71870	uc007dqq.2	chr1	174451260	174476001	+	0	N	0	N
1292	AK017125	NoRefSeq	NoLocusLink	uc007dqr.1	chr1	174471750	174480937	-	0	N	0	N
1293	Vsig8	NM_177723	240916	uc007dqs.2	chr1	174486068	174493848	+	0	N	0	N
1294	Slamf8	NM_029084	74748	uc007dqu.1	chr1	174511507	174520699	-	1	Y	0	N
1295	Fcrl6	NM_001164725	677296	uc011wwo.1	chr1	174526770	174532682	-	0.884641	Y	0	N
1296	Dusp23	NM_026725	68440	uc007dqw.1	chr1	174560899	174563105	-	1	Y	1	Y
1297	Crp	NM_007768	12944	uc011wwq.1	chr1	174628186	174630097	+	1	Y	1	Y
1298	Apcs	NM_011318	20219	uc007dqy.2	chr1	174824091	174825185	-	1	Y	1	Y
1299	Olfr16	NM_008763	18313	uc007dqz.2	chr1	174886898	174887948	+	0	N	1	Y
1300	Olfr1408	NM_146764	258759	uc007dra.1	chr1	175060413	175061346	-	1	Y	1	Y
1301	Olfr1406	NM_146763	258758	uc007drb.2	chr1	175113572	175114635	-	1	Y	0.597366	N
1302	Olfr218	NM_001001809	258880	uc007drc.1	chr1	175133488	175134430	+	1	Y	1	Y
1303	Olfr1404	NM_146881	258881	uc007drd.2	chr1	175145737	175146771	+	1	Y	1	Y
1304	Fcer1a	NM_010184	14125	uc007dre.2	chr1	175151401	175157360	-	1	Y	1	Y
1305	Olfr418-ps1	NM_146651	258645	uc007drf.2	chr1	175200277	175201268	+	1	Y	1	Y
1306	Darc	NM_010045	13349	uc007drg.1	chr1	175262016	175263634	-	1	Y	1	Y
1307	Cadm3	NM_053199	94332	uc007dri.1	chr1	175264384	175297826	-	1	Y	1	Y
1308	Aim2	NM_001013779	383619	uc011wws.1	chr1	175350734	175396167	+	0.820241	Y	0.820241	Y
1309	BC094916	NoRefSeq	545384	uc007drn.2	chr1	175451441	175466088	-	0	N	0	N
1310	AK145253	NoRefSeq	NoLocusLink	uc007drp.1	chr1	175496414	175510531	-	0	N	0	N
1311	Pydc4	NM_001177349	623121	uc007drq.2	chr1	175522087	175529405	-	0	N	0	N
1312	Pyhin1	NM_175026	236312	uc007drr.2	chr1	175560989	175578059	+	0	N	0	N
1313	E030037K03Rik	NoRefSeq	100033459	uc007drs.1	chr1	175603810	175610463	+	0	N	0	N
1314	Pydc3	NM_001162938	100033459	uc007drt.1	chr1	175603810	175628523	+	0.021163	N	0	N
1315	Ifi204	NM_008329	15951	uc007drw.1	chr1	175677424	175843258	-	0.0275939	N	0	N
1316	Mndal	NM_001170853	100040462	uc007drz.2	chr1	175787350	175810318	-	0	N	0	N
1317	Mnda	NM_001033450	381308	uc007dsa.1	chr1	175826485	175843258	-	0	N	0	N
1318	Ifi203	NM_001045481	15950	uc007dsf.1	chr1	175850533	175872623	-	0	N	0	N
1319	Ifi202b	NM_011940	26388	uc007dsk.2	chr1	175892699	175912975	-	0.78911	Y	0	N
1320	Ifi205	NM_172648	226695	uc007dsm.2	chr1	175942128	175961886	-	0.297905	N	0	N
1321	Olfr433	NM_146717	258712	uc007dsn.2	chr1	175972063	175973067	+	1	Y	0	N
1322	Olfr432	NM_146716	258711	uc007dso.1	chr1	175980505	175981444	+	1	Y	0	N
1323	Olfr430	NM_146718	258713	uc007dsp.1	chr1	175999430	176000384	+	1	Y	1	Y
1324	Olfr429	NM_146722	258717	uc007dsq.2	chr1	176019168	176020111	+	1	Y	1	Y
1325	Olfr427	NM_207158	259162	uc007dsr.1	chr1	176029590	176030538	+	1	Y	0	N
1326	Olfr231	NM_001005520	404222	uc007dss.1	chr1	176047221	176048145	-	1	Y	1	Y
1327	Olfr424	NM_146721	258716	uc007dst.1	chr1	176066876	176067824	+	1	Y	1	Y
1328	Olfr421	NM_146720	258715	uc011wwy.1	chr1	176081611	176082661	+	1	Y	1	Y
1329	Olfr420	NM_146305	258302	uc007dsv.2	chr1	176088852	176089898	+	1	Y	1	Y
1330	Spna1	NM_011465	20739	uc007dsw.2	chr1	176102906	176178580	+	1	Y	1	Y
1331	Olfr419	NM_146715	258710	uc007dsx.2	chr1	176180019	176181107	-	1	Y	1	Y
1332	1810030J14Rik	NM_025470	66289	uc007dsy.2	chr1	176260648	176263008	+	0	N	0	N
1333	Olfr417	NM_207137	258238	uc007dsz.1	chr1	176299049	176299979	+	1	Y	1	Y
1334	Olfr248	NM_146714	258709	uc007dta.2	chr1	176321176	176322186	+	1	Y	1	Y
1335	Olfr414	NM_146761	258756	uc007dtb.2	chr1	176360560	176361515	+	1	Y	1	Y
1336	Olfr220	NM_207694	546747	uc011wwz.1	chr1	176378755	176379733	+	1	Y	1	Y
1337	Fmn2	NM_019445	54418	uc007dtd.2	chr1	176431955	176752860	+	0.943909	Y	0.212041	N
1338	Grem2	NM_011825	23893	uc007dtf.1	chr1	176763915	176851950	-	1	Y	0	N
1339	Rgs7	NM_011880	24012	uc007dtk.2	chr1	176989206	177422676	-	0.843126	Y	0.963089	Y
1340	RGS7	NoRefSeq	24012	uc007dtg.2	chr1	176989206	177009722	-	1	Y	1	Y
1341	AK136128	NoRefSeq	NoLocusLink	uc007dtm.1	chr1	177504439	177508546	+	1	Y	1	Y
1342	Fh1	NM_010209	14194	uc007dtn.2	chr1	177531508	177555766	-	0.432517	N	0.679858	Y
1343	Kmo	NoRefSeq	98256	uc011wxc.1	chr1	177550511	177590984	+	0	N	0.765547	Y
1344	Opn3	NM_010098	13603	uc007dtq.1	chr1	177592558	177622721	-	0	N	0.644565	Y
1345	Chml	NM_021350	12663	uc007dtr.2	chr1	177612368	177618484	-	0	N	0	N
1346	Wdr64	NM_029453	75820	uc011wxe.1	chr1	177628723	177745864	+	0.972025	Y	1	Y
1347	Exo1	NM_012012	26909	uc007dtu.2	chr1	177810908	177841527	+	0.572422	N	0.572422	N
1348	Pld5	NM_176916	319455	uc007dtw.1	chr1	177892436	178205443	-	1	Y	1	Y
1349	B020018G12Rik	NM_001039518	545388	uc007dty.2	chr1	177907906	177909247	-	1	Y	1	Y
1350	AK158658	NoRefSeq	NoLocusLink	uc007dua.1	chr1	178360241	178457400	-	1	Y	0.917661	Y
1351	Cep170	NM_001099637	545389	uc007due.1	chr1	178663783	178737255	-	0	N	0	N
1352	mKIAA0470	NoRefSeq	545389	uc007duf.1	chr1	178663792	178687114	-	0	N	0	N
1353	Mir350	NR_029775	723921	uc011wxg.1	chr1	178702455	178702554	-	0	N	0	N
1354	Cccap	NoRefSeq	76816	uc011wxh.1	chr1	178744942	178878520	+	0	N	0	N
1355	Sdccag8	NM_029756	76816	uc007duj.1	chr1	178744942	178950563	+	0	N	0	N
1356	Akt3	NM_011785	23797	uc007duk.2	chr1	178952245	179178898	-	0	N	0	N
1357	Zfp238	NM_013915	30928	uc007dul.1	chr1	179372537	179380897	+	0	N	0	N
1358	rp58	NoRefSeq	30928	uc007dum.1	chr1	179374791	179380892	+	0	N	0	N
1359	AK082514	NoRefSeq	NoLocusLink	uc007duo.1	chr1	179389096	179391334	+	0	N	0	N
1360	AK156859	NoRefSeq	NoLocusLink	uc007dup.1	chr1	179397508	179406398	+	0	N	0	N
1361	AK009784	NoRefSeq	NoLocusLink	uc007duq.1	chr1	179571675	179573074	-	0	N	0	N
1362	1700016C15Rik	NM_027077	69428	uc007dur.1	chr1	179659944	179683436	+	0	N	0	N
1363	Adss	NM_007422	11566	uc007dut.1	chr1	179693308	179726640	-	0	N	0	N
1364	EG545391	NoRefSeq	545391	uc007duw.2	chr1	179921565	180102835	+	0	N	0	N
1365	Gm16432	NM_001034899	545391	uc007duv.2	chr1	179921565	179978422	+	0	N	0	N
1366	Pppde1	NM_024282	78825	uc007dux.1	chr1	180117547	180182728	+	0	N	0	N
1367	AK046316	NoRefSeq	NoLocusLink	uc007duy.1	chr1	180243458	180248680	-	0	N	0	N
1368	Fam36a	NM_025511	66359	uc007duz.1	chr1	180249283	180252824	+	0	N	0	N
1369	BC033430	NoRefSeq	NoLocusLink	uc007dva.1	chr1	180252296	180254096	-	0	N	0	N
1370	Hnrnpu	NM_016805	51810	uc007dvb.2	chr1	180252296	180267915	-	0	N	0	N
1371	AK049600	NoRefSeq	51810	uc007dvc.2	chr1	180255467	180259121	-	0	N	0	N
1372	Efcab2	NM_026626	68226	uc007dve.1	chr1	180336011	180413380	+	0.121237	N	0	N
1373	Kif26b	NM_001161665	269152	uc007dvh.2	chr1	180459255	180862988	+	0.97834	Y	0.0544915	N
1374	BC023483	NoRefSeq	NoLocusLink	uc007dvi.1	chr1	180867240	180869330	+	0	N	0	N
1375	Smyd3	NM_027188	69726	uc007dvj.1	chr1	180885169	181448134	-	0.518682	N	0.0852628	N
1376	Tfb2m	NM_008249	15278	uc007dvl.1	chr1	181458186	181476398	-	0	N	0	N
1377	Cnst	NM_146105	226744	uc007dvo.1	chr1	181476659	181557604	+	0	N	0	N
1378	Sccpdh	NM_178653	109232	uc007dvp.1	chr1	181598361	181617315	+	0	N	0	N
1379	Ahctf1	NM_026375	226747	uc011wxn.1	chr1	181675034	181734146	-	0	N	0	N
1380	Cdc42bpa	NM_001033285	226751	uc007dvu.2	chr1	181891219	182095733	+	0	N	0	N
1381	Adck3	NM_023341	67426	uc007dvy.2	chr1	182095368	182126151	-	0	N	0	N
1382	Cabc1	NoRefSeq	67426	uc007dvz.2	chr1	182109013	182126151	-	0	N	0	N
1383	Psen2	NM_001128605	19165	uc007dwd.2	chr1	182157134	182186431	-	0	N	0	N
1384	Itpkb	NM_001081175	320404	uc007dwg.1	chr1	182260606	182353790	+	0	N	0	N
1385	6330403A02Rik	NM_001081227	381310	uc007dwh.1	chr1	182364365	182413635	-	0	N	0	N
1386	Parp1	NM_007415	11545	uc007dwi.1	chr1	182499105	182531385	+	0	N	0	N
1387	Bara	NoRefSeq	72568	uc011wxp.1	chr1	182571464	182620818	+	0	N	0	N
1388	Lin9	NM_001103182	72568	uc007dwm.2	chr1	182571464	182620818	+	0	N	0	N
1389	Mixl1	NM_013729	27217	uc007dwp.1	chr1	182623178	182627165	-	0	N	0	N
1390	Acbd3	NM_133225	170760	uc007dwq.2	chr1	182656173	182684335	+	0	N	0	N
1391	H3f3a	NM_008210	15078	uc007dwr.1	chr1	182732698	182743734	-	0	N	0	N
1392	BC031781	NM_145943	208768	uc007dwt.1	chr1	182781281	182798245	+	0	N	0	N
1393	Lefty2	NM_177099	320202	uc007dwu.1	chr1	182823249	182829233	+	0	N	0	N
1394	Pycr2	NM_133705	69051	uc007dwv.2	chr1	182834404	182838219	+	0	N	0	N
1395	Lefty1	NM_010094	13590	uc007dww.1	chr1	182865169	182868532	+	0	N	0	N
1396	Tmem63a	NM_144794	208795	uc007dwx.1	chr1	182872648	182905235	+	0	N	0	N
1397	Ephx1	NM_010145	13849	uc007dwz.1	chr1	182919686	182947626	-	0	N	0	N
1398	9130409I23Rik	NM_001033819	619326	uc007dxa.1	chr1	182981367	182990798	+	0	N	0	N
1399	Nvl	NM_026171	67459	uc007dxb.1	chr1	183023553	183074288	-	0	N	0	N
1400	Cnih4	NM_030131	98417	uc007dxe.2	chr1	183081061	183099125	+	0	N	0	N
1401	Wdr26	NM_145514	226757	uc007dxf.2	chr1	183103356	183142109	-	0	N	0	N
1402	Cnih3	NM_028408	72978	uc007dxh.2	chr1	183282758	183390772	+	0	N	0	N
1403	Ccdc121	NM_207280	403180	uc011wxt.1	chr1	183439763	183441582	-	0	N	0	N
1404	AK139544	NoRefSeq	NoLocusLink	uc007dxj.1	chr1	183583509	183608139	+	0.487211	N	0	N
1405	Dnahc14	NoRefSeq	NoLocusLink	uc007dxl.1	chr1	183671166	183699805	+	1	Y	0	N
1406	AK133142	NoRefSeq	NoLocusLink	uc007dxm.1	chr1	183743588	183745905	+	0	N	0	N
1407	Lbr	NM_133815	98386	uc007dxo.2	chr1	183745445	183772532	-	0	N	0	N
1408	Enah	NM_008680	13800	uc007dxp.1	chr1	183834575	183950111	-	0	N	0	N
1409	Srp9	NM_012058	27058	uc007dxu.2	chr1	184054867	184062546	+	0	N	0	N
1410	Vmn1r1	NM_001166728	625823	uc011wxu.1	chr1	184087308	184088229	-	0	N	0	N
1411	Degs1	NM_007853	13244	uc007dxw.1	chr1	184205900	184212890	-	0	N	0	N
1412	AK047804	NoRefSeq	67330	uc007dxy.1	chr1	184218245	184233378	+	0	N	0	N
1413	1700047M11Rik	NR_015458	67330	uc007dxz.2	chr1	184230964	184233420	+	0	N	0	N
1414	Fbxo28	NM_175127	67948	uc007dyb.1	chr1	184243232	184271737	-	0	N	0	N
1415	Trp53bp2	NM_173378	209456	uc007dyc.1	chr1	184339297	184392567	+	0	N	0	N
1416	Capn2	NM_009794	12334	uc007dye.2	chr1	184397389	184447614	-	0	N	0	N
1417	calp80	NoRefSeq	12334	uc007dyf.1	chr1	184414030	184422692	-	0	N	0	N
1418	AK039110	NoRefSeq	NoLocusLink	uc007dyg.1	chr1	184414311	184422604	+	0	N	0	N
1419	Capn8	NM_130890	170725	uc007dyi.2	chr1	184495137	184562483	+	0	N	0	N
1420	4922505E12Rik	NM_001033547	433386	uc007dyj.1	chr1	184677256	184679311	-	0	N	0	N
1421	Susd4	NM_144796	96935	uc007dyk.1	chr1	184695036	184825785	+	0	N	0	N
1422	Tlr5	NM_016928	53791	uc007dyl.1	chr1	184884918	184906175	+	0	N	0	N
1423	1700056E22Rik	NM_028516	73363	uc011wxw.1	chr1	185856910	185857877	-	0	N	0	N
1424	Dusp10	NM_022019	63953	uc007dym.1	chr1	185858339	185899515	+	0	N	0	N
1425	Hlx	NM_008250	15284	uc007dyn.2	chr1	186551023	186556372	-	0	N	0	N
1426	Mosc1	NM_001081361	66112	uc007dyo.1	chr1	186610645	186635192	-	0	N	0	N
1427	Mosc2	NM_133684	67247	uc007dyq.1	chr1	186636946	186669726	-	0	N	0	N
1428	Mir1981	NR_035502	100316821	uc011wxx.1	chr1	186646285	186646367	-	0	N	0	N
1429	C130074G19Rik	NM_178692	226777	uc007dys.1	chr1	186695804	186706915	-	0	N	0	N
1430	Mark1	NM_145515	226778	uc007dyt.2	chr1	186720302	186823428	-	0	N	0	N
1431	Rab3gap2	NM_001163754	98732	uc007dyu.2	chr1	187028046	187110625	+	0	N	0	N
1432	Snora36b	NR_035529	100217449	uc011wxz.1	chr1	187066804	187066922	+	0	N	0	N
1433	Iars2	NM_198653	381314	uc007dyz.1	chr1	187110540	187153280	-	0	N	0	N
1434	AK008306	NoRefSeq	387211	uc011wya.1	chr1	187136065	187137682	+	0	N	0	N
1435	Mir194-1	NR_029580	387189	uc011wyb.1	chr1	187137197	187137264	+	0	N	0	N
1436	Mir215	NR_029908	387211	uc011wyc.1	chr1	187137459	187137570	+	0	N	0	N
1437	Bpnt1	NM_011794	23827	uc007dzc.1	chr1	187156037	187181648	+	0	N	0	N
1438	Eprs	NM_029735	107508	uc007dzg.1	chr1	187186973	187252234	+	0	N	0	N
1439	9630028B13Rik	NoRefSeq	NoLocusLink	uc007dzi.1	chr1	187253235	187265698	-	0.617668	Y	0.617668	Y
1440	AK138296	NoRefSeq	NoLocusLink	uc007dzj.1	chr1	187270994	187279447	-	1	Y	1	Y
1441	Slc30a10	NM_001033286	226781	uc007dzk.1	chr1	187278726	187292640	+	1	Y	1	Y
1442	5033404E19Rik	NR_033600	114668	uc011wyd.1	chr1	187321184	187321893	+	1	Y	1	Y
1443	Lyplal1	NM_146106	226791	uc007dzm.2	chr1	187911610	187941189	-	0.824571	Y	0.554109	N
1444	AK042551	NoRefSeq	NoLocusLink	uc007dzn.1	chr1	188335760	188382560	-	0	N	0.641026	Y
1445	Tgfb2	NM_009367	21808	uc007dzo.2	chr1	188447064	188529871	-	0	N	0	N
1446	Rrp15	NM_026041	67223	uc007dzq.1	chr1	188544964	188573237	-	0	N	0	N
1447	AK020767	NoRefSeq	NoLocusLink	uc007dzr.1	chr1	188573274	188576800	+	0	N	0	N
1448	D1Pas1	NM_033077	110957	uc007dzs.1	chr1	188791294	188794506	+	0.780199	Y	1	Y
1449	Spata17	NM_028848	74717	uc007dzt.2	chr1	188872285	189039325	-	0.453275	N	0.896282	Y
1450	AK005744	NoRefSeq	NoLocusLink	uc007dzu.1	chr1	188949016	188951731	+	0	N	1	Y
1451	Gpatch2	NM_026367	67769	uc007dzy.2	chr1	189039389	189175308	+	0	N	0.19129	N
1452	BC072557	NoRefSeq	NoLocusLink	uc007dzz.1	chr1	189168851	189201348	-	0.349201	N	0.692279	Y
1453	Esrrg	NM_011935	26381	uc007eaa.1	chr1	189432907	190038763	+	0.968486	Y	0.963688	Y
1454	AK084554	NoRefSeq	NoLocusLink	uc007eac.1	chr1	189830454	189832869	-	1	Y	1	Y
1455	Ush2a	NM_021408	22283	uc007eaf.1	chr1	190086716	190788918	+	0.960125	Y	0.974366	Y
1456	Kctd3	NM_172650	226823	uc007eai.1	chr1	190794976	190831719	-	0.191166	N	0	N
1457	Kcnk2	NoRefSeq	16526	uc007ean.2	chr1	191031808	191226152	-	0.927963	Y	0.865229	Y
1458	Cenpf	NM_001081363	108000	uc007eao.2	chr1	191464492	191511965	-	0	N	0	N
1459	Ptpn14	NM_008976	19250	uc007eau.1	chr1	191552146	191700572	+	0	N	0	N
1460	Smyd2	NM_026796	226830	uc007eax.1	chr1	191704370	191746167	-	0	N	0	N
1461	AK083547	NoRefSeq	NoLocusLink	uc007eba.1	chr1	191942139	191945026	-	1	Y	1	Y
1462	Prox1	NM_008937	19130	uc007ebb.1	chr1	191945657	191994559	-	1	Y	1	Y
1463	AK142161	NoRefSeq	NoLocusLink	uc007ebd.1	chr1	191994174	192041155	+	1	Y	1	Y
1464	BC030469	NoRefSeq	NoLocusLink	uc007ebe.1	chr1	192243211	192268724	-	1	Y	1	Y
1465	Rps6kc1	NM_178775	320119	uc007ebi.2	chr1	192596757	192735649	-	0.0233491	N	0	N
1466	Angel2	NM_001199020	52477	uc007ebj.2	chr1	192748986	192770370	+	0	N	0	N
1467	Vash2	NM_144879	226841	uc007ebs.2	chr1	192771524	192803175	-	0	N	0	N
1468	Mfsd7b	NM_001081259	226844	uc007ebv.1	chr1	192829710	192850069	-	0	N	0	N
1469	A230020J21Rik	NR_027298	100125339	uc011wyo.1	chr1	192849229	192853660	+	0	N	0	N
1470	1700022P22Rik	NM_029336	75558	uc007ebw.2	chr1	192860700	192866820	+	0	N	0	N
1471	Tatdn3	NM_026895	68972	uc007eby.2	chr1	192869708	192886811	-	0	N	0	N
1472	Nsl1	NM_198654	381318	uc011wyq.1	chr1	192886899	192908437	+	0	N	0	N
1473	Batf3	NoRefSeq	381319	uc007ecc.1	chr1	192921758	192932822	+	0	N	0	N
1474	Fam71a	NM_001109759	619288	uc011wyr.1	chr1	192986462	192988696	-	0	N	0	N
1475	Atf3	NM_007498	11910	uc011wyt.1	chr1	192994175	193041918	-	0	N	0	N
1476	AK021325	NoRefSeq	NoLocusLink	uc007ecf.1	chr1	193048352	193049565	+	0	N	0	N
1477	Nenf	NM_025424	66208	uc007ecg.1	chr1	193130675	193141997	-	0	N	0	N
1478	Tmem206	NM_025864	66950	uc007ech.1	chr1	193149843	193176804	+	0	N	0	N
1479	Ppp2r5a	NM_144880	226849	uc007eci.1	chr1	193175859	193220920	-	0	N	0	N
1480	Dtl	NM_029766	76843	uc007eck.1	chr1	193361243	193399413	-	0	N	0	N
1481	ramp	NoRefSeq	76843	uc007ecl.1	chr1	193370369	193399413	-	0	N	0	N
1482	Ints7	NM_178632	77065	uc007ecp.1	chr1	193399612	193445570	+	0	N	0	N
1483	Lpgat1	NM_172266	226856	uc007ecs.2	chr1	193541902	193608134	+	0	N	0	N
1484	AK017306	NoRefSeq	NoLocusLink	uc007ecv.1	chr1	193641274	193643421	+	0	N	0	N
1485	Nek2	NM_010892	18005	uc007ecx.2	chr1	193645351	193656928	+	0	N	0	N
1486	nek2	NoRefSeq	18005	uc011wyv.1	chr1	193651016	193656928	+	0	N	0	N
1487	AK076925	NoRefSeq	98736	uc007ecz.1	chr1	193714109	193723008	-	0	N	0	N
1488	1700034H15Rik	NR_030669	98736	uc007edb.2	chr1	193717950	193731406	-	0	N	0	N
1489	Slc30a1	NM_009579	22782	uc007edc.1	chr1	193730659	193737126	+	0	N	0	N
1490	Rd3	NM_023727	74023	uc007edd.2	chr1	193801253	193812163	+	0	N	0	N
1491	Traf5	NM_011633	22033	uc007edf.1	chr1	193821087	193916445	-	0	N	0	N
1492	AK016486	NoRefSeq	NoLocusLink	uc011wyw.1	chr1	193916252	193923511	+	0	N	0	N
1493	Rcor3	NM_144814	214742	uc007edh.1	chr1	193924342	193961669	-	0	N	0	N
1494	Gm10516	NR_033536	100038712	uc007edm.1	chr1	193960779	193974907	+	0	N	0	N
1495	Kcnh1	NM_001038607	16510	uc007edn.1	chr1	194014753	194334040	+	1	Y	1	Y
1496	Hhat	NM_144881	226861	uc007edp.2	chr1	194336709	194597413	-	0.718405	Y	0.680047	Y
1497	AK006895	NoRefSeq	NoLocusLink	uc007edr.1	chr1	194668496	194668933	+	0	N	0	N
1498	Sertad4	NM_198247	214791	uc007eds.2	chr1	194670681	194681946	-	0	N	0	N
1499	AK145301	NoRefSeq	NoLocusLink	uc007edt.1	chr1	194681121	194682440	+	0	N	0	N
1500	Syt14	NM_181546	329324	uc007edu.1	chr1	194723500	194861892	-	0.808515	Y	0.649546	Y
1501	sytXIV	NoRefSeq	329324	uc007edv.1	chr1	194756256	194861892	-	1	Y	0.829604	Y
1502	AA408296	NM_145415	215193	uc007edw.1	chr1	194930596	194956445	-	0.0543154	N	0.0543154	N
1503	Irf6	NM_016851	54139	uc007edy.1	chr1	194979305	194998229	+	0	N	0	N
1504	A130010J15Rik	NM_181048	319266	uc007eea.2	chr1	194994242	195004026	+	0	N	0.0026574	N
1505	Traf3ip3	NM_153137	215243	uc007eec.2	chr1	195001697	195027740	-	0	N	0.911569	Y
1506	AK005414	NoRefSeq	NoLocusLink	uc007eed.1	chr1	195033918	195080668	+	0	N	1	Y
1507	Lamb3	NM_008484	16780	uc007eee.1	chr1	195033918	195170072	+	0	N	1	Y
1508	Hsd11b1	NM_008288	15483	uc007eeh.1	chr1	195047834	195090239	-	0	N	1	Y
1509	G0s2	NM_008059	14373	uc007eei.2	chr1	195098353	195099382	-	0	N	1	Y
1510	AK076929	NoRefSeq	NoLocusLink	uc007eej.1	chr1	195115960	195117082	-	0	N	1	Y
1511	Camk1g	NM_144817	215303	uc007eel.1	chr1	195172539	195196476	-	0	N	1	Y
1512	AK014513	NoRefSeq	387201	uc007eem.1	chr1	195333433	195335997	-	0	N	0	N
1513	Mir205	NR_029592	387201	uc011wzc.1	chr1	195333656	195333724	-	0	N	0	N
1514	Plxna2	NM_008882	18845	uc007een.1	chr1	196446022	196643062	+	0.330085	N	0	N
1515	Cd34	NM_001111059	12490	uc007eep.2	chr1	196765014	196787486	+	0	N	0	N
1516	C030002c11rik	NR_033564	320400	uc011wzd.1	chr1	196781952	196803153	-	0.0543842	N	0	N
1517	A330023F24Rik	NoRefSeq	320977	uc011wze.1	chr1	196802568	196847758	+	1	Y	0	N
1518	Mir29b-2	NR_029809	723963	uc011wzf.1	chr1	196863233	196863314	+	1	Y	0	N
1519	Mir29c	NR_029745	387224	uc011wzg.1	chr1	196863740	196863828	+	1	Y	0	N
1520	Cd46	NM_010778	17221	uc007eet.1	chr1	196868093	196918442	-	0.721941	Y	0.564897	N
1521	CD46	NoRefSeq	17221	uc011wzh.1	chr1	196868093	196918442	-	0.721941	Y	0.564897	N
1522	Cr1l	NM_013499	12946	uc007eev.1	chr1	196923575	196957764	-	1	Y	0.363421	N
1523	Crry	NoRefSeq	12946	uc007eeu.1	chr1	196923575	196957467	-	1	Y	0.366606	N
1524	Cr2	NM_007758	12902	uc007eez.1	chr1	196963004	197002909	-	1	Y	0.523969	N
1525	Cnksr3	NM_172546	215748	uc007efb.1	chr10	3134303	3227479	+	0	N	0	N
1526	Ipcef1	NM_001033391	320495	uc007efd.1	chr10	3294061	3434998	+	0.617283	Y	0.645664	Y
1527	MOR	NoRefSeq	18390	uc007efo.1	chr10	3308331	3557971	-	0.664841	Y	0.825072	Y
1528	Oprm1	NM_001039652	18390	uc007efp.1	chr10	3308331	3587948	-	0.657857	Y	0.808062	Y
1529	Rgs17	NM_019958	56533	uc007egg.2	chr10	4424140	4520877	+	0.639466	Y	0.287997	N
1530	Mtrf1l	NM_175374	108853	uc007egi.1	chr10	4522597	4534654	+	0	N	0	N
1531	Fbxo5	NM_025995	67141	uc007egj.1	chr10	4541075	4547383	+	0	N	0	N
1532	Vip	NM_011702	22353	uc007egk.1	chr10	4698926	4707323	-	1	Y	0	N
1533	Myct1	NM_026793	68632	uc007egl.1	chr10	4739751	4752813	-	1	Y	0	N
1534	Esr1	NM_007956	13982	uc007egv.1	chr10	5342779	5734495	-	0	N	0	N
1535	Gm221	NM_001195672	237250	uc011wzs.1	chr10	5785429	5836669	-	0	N	0	N
1536	1700052N19Rik	NoRefSeq	73419	uc007eha.1	chr10	5891400	5917244	-	0	N	0	N
1537	Zbtb2	NM_001033466	381990	uc007ehf.2	chr10	5958432	5979467	+	0	N	0	N
1538	Akap12	NM_031185	83397	uc007ehi.2	chr10	5987069	6080212	-	0	N	0	N
1539	Mthfd1l	NM_001170785	270685	uc011wzu.1	chr10	6179459	6373466	-	0	N	0	N
1540	Plekhg1	NM_001159942	213783	uc007ehm.2	chr10	6379238	6606164	-	0.741052	Y	0.873254	Y
1541	Iyd	NM_027391	70337	uc007ehp.1	chr10	6791663	6806262	-	0	N	1	Y
1542	H60c	NoRefSeq	NoLocusLink	uc011wzv.1	chr10	7078769	7090333	+	0	N	0.971204	Y
1543	9230019H11Rik	NoRefSeq	NoLocusLink	uc007ehu.1	chr10	7216994	7226702	-	0	N	0.896374	Y
1544	Lrp11	NM_172784	237253	uc007ehw.2	chr10	7309597	7345275	+	0	N	0	N
1545	Pcmt1	NM_008786	18537	uc007ehx.2	chr10	7350033	7383382	-	0	N	0	N
1546	A630066F11Rik	NR_030698	320642	uc007eib.2	chr10	7383168	7384421	+	0	N	0	N
1547	Nup43	NM_145706	69912	uc007eid.2	chr10	7387301	7398684	+	0	N	0	N
1548	BC020402	NR_033219	407824	uc007eie.2	chr10	7398768	7400956	-	0	N	0	N
1549	Lats1	NM_010690	16798	uc007eig.2	chr10	7401006	7436259	+	0	N	0	N
1550	Katna1	NM_011835	23924	uc007eii.2	chr10	7445797	7482948	+	0	N	0	N
1551	BC013529	NM_145418	215751	uc007eil.2	chr10	7487744	7500715	-	0	N	0	N
1552	AK165776	NoRefSeq	NoLocusLink	uc007eim.1	chr10	7500065	7501154	+	0	N	0	N
1553	AK084809	NoRefSeq	NoLocusLink	uc007ein.1	chr10	7511187	7512622	-	0	N	0	N
1554	Ppil4	NM_026141	67418	uc007eip.2	chr10	7512691	7542361	+	0	N	0	N
1555	Zc3h12d	NM_172785	237256	uc007eiq.2	chr10	7552267	7590195	+	0	N	0	N
1556	Tab2	NM_138667	68652	uc007eir.2	chr10	7625445	7675921	-	0	N	0	N
1557	Ust	NM_177387	338362	uc007eit.1	chr10	7924550	8238623	-	0	N	0	N
1558	Sash1	NM_175155	70097	uc007eiu.1	chr10	8442016	8605868	-	0.451529	N	0	N
1559	SASH1	NoRefSeq	70097	uc007eiv.1	chr10	8533519	8605868	-	0.891249	Y	0	N
1560	Samd5	NM_177271	320825	uc007eiw.1	chr10	9347056	9395006	-	1	Y	1	Y
1561	AK139890	NoRefSeq	NoLocusLink	uc007eix.1	chr10	9404519	9411704	+	1	Y	1	Y
1562	Stxbp5	NM_001081344	78808	uc007eiz.2	chr10	9475344	9620838	-	0.471882	N	0.274925	N
1563	AK016412	NoRefSeq	NoLocusLink	uc007ejd.1	chr10	9954791	9978497	+	1	Y	1	Y
1564	9130014G24Rik	NoRefSeq	NoLocusLink	uc007eje.1	chr10	10055506	10131686	-	0.8466	Y	0.295274	N
1565	Rab32	NM_026405	67844	uc007ejg.1	chr10	10264836	10278005	-	1	Y	0	N
1566	Gm5177	NR_033630	382450	uc011xac.1	chr10	10325742	10336111	+	1	Y	1	Y
1567	Grm1	NM_016976	14816	uc007eji.2	chr10	10405856	10802129	-	0.979812	Y	1	Y
1568	AK006633	NoRefSeq	NoLocusLink	uc007ejk.1	chr10	10468727	10475448	+	1	Y	1	Y
1569	AK019790	NoRefSeq	NoLocusLink	uc007ejm.1	chr10	10470843	10477930	+	1	Y	1	Y
1570	BC049706	NoRefSeq	NoLocusLink	uc007ejl.1	chr10	10470843	10475448	+	1	Y	1	Y
1571	Shprh	NM_001077707	268281	uc007ejq.1	chr10	10869227	10935071	+	0	N	0	N
1572	Fbxo30	NM_027968	71865	uc007ejt.2	chr10	11001127	11017767	+	0	N	0	N
1573	Epm2a	NM_010146	13853	uc007ejv.1	chr10	11063242	11177275	+	0.765349	Y	0.677655	Y
1574	Utrn	NM_011682	22288	uc007ejw.1	chr10	12101985	12581533	-	0	N	0	N
1575	AK045519	NoRefSeq	NoLocusLink	uc007ekf.1	chr10	12636445	12642898	-	0	N	0	N
1576	Stx11	NM_029075	74732	uc007ekg.2	chr10	12659786	12684065	-	0	N	0	N
1577	Sf3b5	NM_175102	66125	uc007eki.2	chr10	12728255	12728989	+	0	N	0	N
1578	Plagl1	NM_009538	22634	uc011xaf.1	chr10	12780309	12848802	+	0.474399	N	0.415999	N
1579	Zac1	NoRefSeq	22634	uc007ekn.1	chr10	12811580	12844974	+	0.80775	Y	0.628077	Y
1580	Fam164b	NM_029172	75122	uc007eko.2	chr10	12869449	12897829	-	0.647639	Y	0.301304	N
1581	Ltv1	NM_181470	353258	uc007ekp.1	chr10	12898443	12912943	-	0.521172	N	0	N
1582	Phactr2	NM_001195065	215789	uc007eks.2	chr10	12927522	13194202	-	0.826751	Y	0.819252	Y
1583	Fuca2	NM_025799	66848	uc007ekw.1	chr10	13220833	13237081	+	0	N	0	N
1584	Pex3	NM_001164195	56535	uc007ekx.2	chr10	13243647	13272948	-	0	N	0	N
1585	Adat2	NM_025748	66757	uc007ela.2	chr10	13272712	13283182	+	0	N	0	N
1586	Aig1	NM_025446	66253	uc007elb.1	chr10	13366860	13588636	-	0	N	0	N
1587	AK075633	NoRefSeq	NoLocusLink	uc007elf.1	chr10	13591085	13599014	+	0	N	0	N
1588	Hivep2	NM_010437	15273	uc007elg.1	chr10	13685882	13871184	+	0	N	0	N
1589	Gpr126	NM_001002268	215798	uc007elk.1	chr10	14122390	14264842	-	0.0701991	N	0.196557	N
1590	Vta1	NM_025418	66201	uc007ell.1	chr10	14375138	14425295	-	0	N	0	N
1591	AK006045	NoRefSeq	NoLocusLink	uc007eln.1	chr10	14425414	14478825	+	0	N	0	N
1592	Gje1	NM_029722	76743	uc007elo.1	chr10	14435431	14438020	-	0	N	0	N
1593	Nmbr	NM_008703	18101	uc007elp.1	chr10	14480094	14490362	+	0.814375	Y	0.424815	N
1594	AK035829	NoRefSeq	NoLocusLink	uc007elq.1	chr10	15020197	15032182	+	0	N	0	N
1595	AK021178	NoRefSeq	NoLocusLink	uc007elr.1	chr10	15511582	15526871	+	0	N	0	N
1596	AK029503	NoRefSeq	NoLocusLink	uc007els.1	chr10	16671101	16815588	-	0	N	0	N
1597	Cited2	NM_010828	17684	uc007elt.2	chr10	17443033	17445480	+	0	N	0	N
1598	Txlnb	NM_138628	378431	uc007elv.1	chr10	17516024	17565469	+	0	N	0	N
1599	Heca	NM_001033432	380629	uc007elw.1	chr10	17619889	17667873	-	0	N	0	N
1600	3110003A17Rik	NM_028440	73112	uc007ely.1	chr10	17731066	17743058	-	0	N	0	N
1601	Reps1	NM_009048	19707	uc007ema.2	chr10	17775745	17844961	+	0	N	0	N
1602	Ect2l	NM_001195036	100039660	uc011xan.1	chr10	17848827	17930696	-	0	N	0	N
1603	Ccdc28a	NM_144820	215814	uc007eme.1	chr10	17933490	17954787	-	0	N	0	N
1604	AK041760	NoRefSeq	215819	uc007emg.1	chr10	18127443	18140946	+	0	N	0	N
1605	Nhsl1	NM_173390	215819	uc007emi.1	chr10	18127480	18253697	+	0	N	0.570446	N
1606	Hebp2	NM_019487	56016	uc007emk.1	chr10	18259928	18265882	-	0	N	1	Y
1607	Arfgef3	NoRefSeq	215821	uc007emo.1	chr10	18307816	18463564	-	0.844724	Y	1	Y
1608	D10Bwg1379e	NM_001033258	215821	uc007emn.1	chr10	18307816	18463564	-	0.844724	Y	1	Y
1609	AK139076	NoRefSeq	NoLocusLink	uc007emp.1	chr10	18463276	18557785	+	1	Y	1	Y
1610	Gm4922	NM_177706	237300	uc007emq.1	chr10	18499532	18506599	-	1	Y	1	Y
1611	EU523865	NoRefSeq	NoLocusLink	uc011xap.1	chr10	18517104	18551582	-	1	Y	1	Y
1612	EU523866	NoRefSeq	NoLocusLink	uc011xar.1	chr10	18517104	18551582	-	1	Y	1	Y
1613	EU523867	NoRefSeq	NoLocusLink	uc011xaq.1	chr10	18517104	18551582	-	1	Y	1	Y
1614	EU523869	NoRefSeq	NoLocusLink	uc011xao.1	chr10	18517104	18551582	-	1	Y	1	Y
1615	EU523868	NoRefSeq	NoLocusLink	uc011xas.1	chr10	18519172	18551582	-	1	Y	1	Y
1616	DQ569657	NoRefSeq	NoLocusLink	uc007emu.1	chr10	18520732	18520765	-	1	Y	1	Y
1617	DQ727096	NoRefSeq	NoLocusLink	uc007emv.1	chr10	18520841	18520877	-	1	Y	1	Y
1618	EU523861	NoRefSeq	NoLocusLink	uc007emw.2	chr10	18522642	18551582	-	1	Y	1	Y
1619	EU523862	NoRefSeq	NoLocusLink	uc011xat.1	chr10	18522642	18551582	-	1	Y	1	Y
1620	EU523863	NoRefSeq	NoLocusLink	uc011xau.1	chr10	18522642	18551582	-	1	Y	1	Y
1621	EU523858	NoRefSeq	NoLocusLink	uc011xav.1	chr10	18538328	18551582	-	1	Y	1	Y
1622	EU523859	NoRefSeq	NoLocusLink	uc011xaw.1	chr10	18538328	18551582	-	1	Y	1	Y
1623	DQ556759	NoRefSeq	NoLocusLink	uc007emx.1	chr10	18540798	18540833	-	1	Y	1	Y
1624	Perp	NM_022032	64058	uc007emz.1	chr10	18564876	18576878	+	0.926846	Y	1	Y
1625	Tnfaip3	NM_009397	21929	uc007enb.2	chr10	18720716	18735216	-	0	N	0	N
1626	AK044491	NoRefSeq	NoLocusLink	uc007enc.1	chr10	18861556	18926508	+	0	N	0	N
1627	AK169479	NoRefSeq	NoLocusLink	uc007end.1	chr10	18887043	18926508	+	0	N	0	N
1628	Olig3	NM_053008	94222	uc007ene.1	chr10	19076344	19078410	+	0	N	1	Y
1629	AK029599	NoRefSeq	NoLocusLink	uc007enf.1	chr10	19206520	19227117	+	1	Y	1	Y
1630	Ifngr1	NM_010511	15979	uc007eng.1	chr10	19311763	19330031	+	0.220659	N	0.658583	Y
1631	Il22ra2	NM_178258	237310	uc007enh.1	chr10	19341833	19354487	+	1	Y	1	Y
1632	Il20ra	NM_172786	237313	uc007eni.1	chr10	19432392	19479859	+	0.831462	Y	1	Y
1633	AK039957	NoRefSeq	NoLocusLink	uc007enj.1	chr10	19435957	19438510	-	1	Y	1	Y
1634	Slc35d3	NM_029529	76157	uc007enk.1	chr10	19567722	19571265	-	1	Y	1	Y
1635	Pex7	NM_008822	18634	uc007enl.2	chr10	19579895	19627480	-	0.464537	N	0	N
1636	Map3k5	NM_008580	26408	uc007enm.2	chr10	19654331	19862556	+	0.76948	Y	0.59818	N
1637	Mtap7	NM_008635	17761	uc007eno.2	chr10	19868725	20001396	+	1	Y	1	Y
1638	AK138667	NoRefSeq	17761	uc007enp.1	chr10	19890585	19892483	+	1	Y	1	Y
1639	AK015099	NoRefSeq	NoLocusLink	uc007enq.1	chr10	19919052	19921644	-	1	Y	1	Y
1640	Gm6251	NM_001101561	621697	uc011xbb.1	chr10	19928244	19928836	+	1	Y	1	Y
1641	AK043723	NoRefSeq	NoLocusLink	uc007ens.1	chr10	19986283	20006437	-	0.978317	Y	0.978317	Y
1642	Bclaf1	NM_153787	72567	uc007ent.1	chr10	20032274	20062307	+	0	N	0	N
1643	mKIAA0164	NoRefSeq	72567	uc007enx.1	chr10	20053059	20062307	+	0	N	0	N
1644	Fam54a	NM_027930	71804	uc007eny.2	chr10	20067624	20081475	+	0	N	0	N
1645	Pde7b	NM_013875	29863	uc007eob.2	chr10	20117809	20444874	-	0.97554	Y	1	Y
1646	Ahi1	NM_026203	52906	uc007eod.2	chr10	20672352	20800235	+	0.84636	Y	0.61177	Y
1647	Ahi-1	NoRefSeq	52906	uc007eoe.1	chr10	20679417	20800235	+	0.895852	Y	0.647544	Y
1648	Myb	NM_010848	17863	uc007eog.1	chr10	20844735	20880790	-	1	Y	1	Y
1649	AK041716	NoRefSeq	NoLocusLink	uc007eok.1	chr10	20906749	20908423	+	1	Y	1	Y
1650	Hbs1l	NM_001042593	56422	uc007eon.1	chr10	21015784	21088695	+	0	N	0	N
1651	mKIAA1038	NoRefSeq	56422	uc007eop.1	chr10	21027156	21061785	+	0	N	0	N
1652	AK015459	NoRefSeq	NoLocusLink	uc011xbe.1	chr10	21038893	21061861	-	0	N	0	N
1653	Aldh8a1	NM_178713	237320	uc007eoq.1	chr10	21097105	21116384	+	0	N	0	N
1654	AK006189	NoRefSeq	NoLocusLink	uc007eor.1	chr10	21139282	21145552	+	0	N	0	N
1655	1700020N01Rik	NR_027968	67692	uc007eos.2	chr10	21312950	21342181	+	0	N	0	N
1656	AK090213	NoRefSeq	NoLocusLink	uc007eot.1	chr10	21410650	21413784	+	0	N	0	N
1657	Sgk1	NM_001161845	20393	uc007eov.2	chr10	21601989	21719708	+	0	N	0	N
1658	DQ696813	NoRefSeq	NoLocusLink	uc007eoy.1	chr10	21773224	21773260	-	0	N	0	N
1659	DQ699395	NoRefSeq	NoLocusLink	uc007eoz.1	chr10	21773751	21773781	-	0	N	0	N
1660	DQ568657	NoRefSeq	NoLocusLink	uc007epa.1	chr10	21774046	21774076	-	0	N	0	N
1661	4930444G20Rik	NM_053264	114671	uc011xbi.1	chr10	21786112	21787885	-	0	N	0	N
1662	DQ708007	NoRefSeq	NoLocusLink	uc007epb.1	chr10	21793452	21793482	-	0	N	0	N
1663	AK053193	NoRefSeq	NoLocusLink	uc007epc.1	chr10	21864109	21868629	-	0	N	0	N
1664	H60b	NM_001177775	667281	uc011xbl.1	chr10	21878414	22008654	+	0	N	0.0664466	N
1665	Raet1a	NM_009016	19368	uc007epe.1	chr10	21878414	22093945	+	0	N	0.259823	N
1666	Raet1e	NM_198193	379043	uc007epd.1	chr10	21878414	21903720	+	0	N	0	N
1667	Raet1c	NM_009018	19370	uc007epg.1	chr10	21893681	22093945	+	0	N	0.279631	N
1668	AK080063	NoRefSeq	NoLocusLink	uc007eph.1	chr10	21978351	22022641	-	0	N	0.511199	N
1669	AK153639	NoRefSeq	NoLocusLink	uc007epi.1	chr10	21984048	22022641	-	0	N	0.586661	N
1670	Raet1d	NoRefSeq	56554	uc011xbo.1	chr10	21993279	22090920	+	0	N	0.57353	N
1671	C920009B18Rik	NoRefSeq	606736	uc007epl.2	chr10	22026525	22041571	+	0	N	1	Y
1672	Gm10825	NR_028580	100038752	uc007epn.2	chr10	22122618	22127276	+	0	N	0	N
1673	Slc2a12	NM_178934	353169	uc007epo.2	chr10	22364816	22423686	+	0	N	0.631629	Y
1674	Tbpl1	NM_011603	237336	uc007epq.2	chr10	22423682	22451739	-	0	N	0	N
1675	AK033378	NoRefSeq	NoLocusLink	uc007epr.1	chr10	22535554	22543136	+	0.149829	N	1	Y
1676	Tcf21	NM_011545	21412	uc007eps.1	chr10	22537078	22539934	-	0	N	1	Y
1677	Eya4	NM_010167	14051	uc007epu.1	chr10	22823973	23070592	-	0	N	0.0406579	N
1678	AK019688	NoRefSeq	NoLocusLink	uc007epv.1	chr10	23331068	23341954	-	0	N	1	Y
1679	Rps12	NM_011295	20042	uc007epx.2	chr10	23504988	23507015	-	0	N	0	N
1680	Snora33	NR_037680	100529074	uc011xbp.1	chr10	23505152	23505257	-	0	N	0	N
1681	Snord100	NR_037681	100529075	uc011xbq.1	chr10	23505559	23505627	-	0	N	0	N
1682	1110021L09Rik	NM_183116	76306	uc007eqa.2	chr10	23516791	23547774	+	0.121809	N	0	N
1683	Vnn3	NM_011979	26464	uc007eqb.2	chr10	23571267	23589649	+	1	Y	0.801491	Y
1684	Vnn1	NM_011704	22361	uc007eqc.2	chr10	23614493	23625149	+	1	Y	0.32911	N
1685	Taar1	NM_053205	111174	uc007eqd.1	chr10	23640211	23641210	+	1	Y	1	Y
1686	Taar2	NM_001007266	209512	uc007eqe.1	chr10	23658377	23661389	+	1	Y	1	Y
1687	Taar3	NM_001008429	493809	uc007eqf.1	chr10	23669363	23670395	+	1	Y	1	Y
1688	Taar4	NM_001008499	209513	uc007eqg.1	chr10	23680299	23681343	+	1	Y	1	Y
1689	Taar5	NM_001009574	215854	uc007eqh.1	chr10	23690511	23691525	+	1	Y	1	Y
1690	Taar6	NM_001010828	215855	uc007eqi.1	chr10	23704414	23705452	-	0	N	0	N
1691	Taar7a	NM_001010829	215856	uc007eqj.1	chr10	23712210	23713287	-	0	N	0	N
1692	Taar7b	NM_001010827	209517	uc007eqk.1	chr10	23719744	23720821	+	0	N	0	N
1693	Taar7d	NM_001010838	435206	uc007eql.1	chr10	23747027	23748104	+	1	Y	1	Y
1694	Taar7e	NM_001010835	276742	uc007eqm.1	chr10	23757419	23758496	+	1	Y	0.539461	N
1695	Taar7f	NM_001010839	435207	uc007eqn.1	chr10	23769315	23770392	+	1	Y	0	N
1696	Taar8a	NM_001010830	215859	uc007eqo.1	chr10	23796305	23797340	+	1	Y	1	Y
1697	Taar8b	NM_001010837	382348	uc007eqp.1	chr10	23811065	23812100	-	1	Y	1	Y
1698	Taar8c	NM_001010840	494546	uc007eqq.2	chr10	23820648	23821757	-	0	N	0	N
1699	Taar9	NM_001010831	503558	uc007eqr.1	chr10	23828293	23829340	-	1	Y	0	N
1700	Stx7	NM_016797	53331	uc007eqs.1	chr10	23869122	23908765	+	0	N	0	N
1701	Moxd1	NM_021509	59012	uc007equ.1	chr10	23943322	24022589	+	0.614102	Y	0.185172	N
1702	AK014660	NoRefSeq	NoLocusLink	uc007eqv.1	chr10	24309110	24315618	-	0	N	0	N
1703	Ctgf	NM_010217	14219	uc011xbr.1	chr10	24315247	24318488	+	0	N	0	N
1704	Enpp1	NM_008813	18605	uc007eqx.1	chr10	24361216	24431908	-	0	N	0	N
1705	Enpp3	NM_134005	209558	uc007era.1	chr10	24493619	24556001	-	0	N	0	N
1706	Med23	NM_001166416	70208	uc007ere.2	chr10	24589791	24633335	+	0	N	0	N
1707	Arg1	NM_007482	11846	uc007erg.2	chr10	24635012	24647276	-	0	N	0	N
1708	Akap7	NM_018747	432442	uc007eri.1	chr10	24888895	25018969	-	0.131502	N	0	N
1709	AK076839	NoRefSeq	432442	uc007erj.1	chr10	24889933	24891040	-	1	Y	0	N
1710	Epb4.1l2	NM_001199265	13822	uc007erk.2	chr10	25079603	25243324	+	0	N	0	N
1711	2010003K15Rik	NM_001195596	75606	uc007erv.2	chr10	25247748	25256078	-	0	N	0	N
1712	Tmem200a	NM_029881	77220	uc007erw.2	chr10	25710991	25798858	-	0.443955	N	0	N
1713	Gm9767	NR_028030	100040851	uc011xbw.1	chr10	25798060	25799253	+	0	N	0	N
1714	Samd3	NM_001115154	268288	uc011xbx.1	chr10	25949512	25991978	+	0.717939	Y	0	N
1715	L3mbtl3	NM_172787	237339	uc007esc.1	chr10	25995257	26095777	-	0.0994827	N	0	N
1716	Gm8709	NR_033633	667572	uc011xby.1	chr10	26393251	26394457	-	1	Y	0	N
1717	AB335823	NoRefSeq	NoLocusLink	uc011xbz.1	chr10	26415410	26415460	+	0	N	0	N
1718	Arhgap18	NM_176837	73910	uc007ese.1	chr10	26492317	26638454	+	0	N	0	N
1719	Lama2	NM_008481	16773	uc007esg.1	chr10	26701091	27336748	-	0.0723661	N	0	N
1720	Ptprk	NM_008983	19272	uc007esn.1	chr10	27794625	28317203	+	0.101809	N	0	N
1721	Themis	NM_178666	210757	uc007esp.1	chr10	28388200	28602555	+	0.729421	Y	0.580136	N
1722	4930519F09Rik	NR_033601	114676	uc011xcc.1	chr10	28641768	28643313	-	1	Y	1	Y
1723	2310057J18Rik	NM_026336	67719	uc007esr.2	chr10	28692093	28706112	-	1	Y	0.421357	N
1724	6330407J23Rik	NM_026138	67412	uc007est.1	chr10	28863801	28919434	+	0.542825	N	0.539248	N
1725	9330159F19Rik	NM_001162537	212448	uc007esv.2	chr10	28931448	28950585	+	0	N	1	Y
1726	Echdc1	NM_001110195	52665	uc007esw.2	chr10	29032971	29066467	+	0	N	0	N
1727	Rnf146	NM_001110198	68031	uc007esy.2	chr10	29063981	29082248	-	0	N	0	N
1728	Rspo3	NM_028351	72780	uc007etb.2	chr10	29172912	29255673	-	1	Y	0.903336	Y
1729	Cenpw	NoRefSeq	66311	uc007etc.2	chr10	29914387	29920346	-	0	N	0	N
1730	Trmt11	NM_028604	73681	uc007ete.1	chr10	30254030	30320555	-	0.119805	N	0.0897407	N
1731	Hint3	NM_025798	66847	uc007etg.1	chr10	30328012	30338172	-	0	N	0	N
1732	Ncoa7	NM_172495	211329	uc007etl.2	chr10	30365387	30522913	-	0	N	0.190445	N
1733	Hey2	NM_013904	15214	uc007etp.1	chr10	30552164	30562589	-	0	N	0.632038	Y
1734	Hddc2	NM_027168	69692	uc007etq.1	chr10	31033210	31047892	+	0	N	0.128865	N
1735	mD53	NoRefSeq	21987	uc007etr.1	chr10	31052185	31066518	-	1	Y	1	Y
1736	Tpd52l1	NM_009413	21987	uc007ets.1	chr10	31052185	31165727	-	0.614883	Y	0.806239	Y
1737	Gm3258	NM_011509	100041294	uc011xck.1	chr10	31133531	31134241	-	0.339437	N	0.339437	N
1738	Rnf217	NM_001146349	268291	uc007etu.2	chr10	31221692	31329531	-	0	N	0	N
1739	Nkain2	NM_001013411	432450	uc007etw.2	chr10	31409124	32609721	-	0.826753	Y	0.79177	Y
1740	Trdn	NM_029726	76757	uc011xcl.1	chr10	32803288	33196515	+	0.832158	Y	0.730436	Y
1741	AK085762	NoRefSeq	NoLocusLink	uc007euc.1	chr10	32942150	32976163	-	0.642401	Y	0.764796	Y
1742	Clvs2	NM_175448	215890	uc007eue.1	chr10	33232139	33344406	-	0.750595	Y	0.821853	Y
1743	Gm4794	NM_001101452	215895	uc011xcm.1	chr10	33486229	33501921	-	1	Y	1	Y
1744	Sult3a1	NM_020565	57430	uc011xcn.1	chr10	33577527	33599281	+	1	Y	1	Y
1745	Rsph4a	NM_001162957	212892	uc007euh.2	chr10	33624916	33635827	+	0	N	0	N
1746	Zufsp	NM_028287	72580	uc007euj.1	chr10	33638948	33671018	-	0	N	0	N
1747	A830082N09Rik	NR_015526	414093	uc011xco.1	chr10	33707232	33709101	-	0	N	0	N
1748	Rwdd1	NM_025614	66521	uc007eun.1	chr10	33716360	33739422	-	0	N	0	N
1749	Bet3l	NM_001162937	692132	uc007euo.1	chr10	33757402	33829621	+	0	N	0	N
1750	Fam26d	NM_001081165	270711	uc007eup.1	chr10	33758589	33764119	-	0	N	0	N
1751	Fam26e	NM_178908	103511	uc007euq.1	chr10	33811157	33816325	-	0	N	0	N
1752	Fam26f	NM_175449	215900	uc007eur.2	chr10	33845872	33847778	-	1	Y	0	N
1753	Dse	NM_172508	212898	uc007eus.1	chr10	33871198	33927357	-	0	N	0	N
1754	Tspyl1	NM_009433	22110	uc007eut.2	chr10	34001995	34004691	+	0	N	0	N
1755	AK038624	NoRefSeq	NoLocusLink	uc011xcp.1	chr10	34015717	34018713	-	0	N	0	N
1756	Tspyl4	NM_030203	72480	uc007euu.1	chr10	34017226	34021126	+	0	N	0	N
1757	Nt5dc1	NM_176968	319638	uc007euv.1	chr10	34023417	34138334	-	0	N	0	N
1758	Col10a1	NM_009925	12813	uc011xcr.1	chr10	34109786	34116891	+	0	N	0	N
1759	Frk	NM_010237	14302	uc007euy.2	chr10	34203205	34331036	+	0	N	0.0550414	N
1760	Hs3st5	NM_001081208	319415	uc007evc.1	chr10	36226612	36554200	+	0.890106	Y	0.914527	Y
1761	Hdac2	NM_008229	15182	uc007evf.1	chr10	36694349	36721694	+	0	N	0	N
1762	Marcks	NM_008538	17118	uc007evg.1	chr10	36853048	36858732	-	0	N	0	N
1763	AK017779	NoRefSeq	17118	uc007evh.1	chr10	36857329	36858730	-	0	N	0	N
1764	AK040320	NoRefSeq	NoLocusLink	uc007evi.1	chr10	36859719	36871121	+	0	N	0	N
1765	AK016383	NoRefSeq	NoLocusLink	uc007evj.1	chr10	37895585	37901709	+	0.60565	Y	0	N
1766	AK081794	NoRefSeq	NoLocusLink	uc007evk.1	chr10	38014879	38033652	-	1	Y	0	N
1767	Rfpl4b	NM_001177783	215919	uc011xct.1	chr10	38540346	38541585	-	1	Y	0	N
1768	Lama4	NM_010681	16775	uc007evq.2	chr10	38685320	38829994	+	0.377953	N	0	N
1769	1700025K23Rik	NM_183254	66337	uc007evr.1	chr10	38838613	38853701	-	0	N	0	N
1770	Tube1	NM_028006	71924	uc007evu.1	chr10	38853828	38870864	+	0	N	0	N
1771	Wisp3	NM_001127376	327743	uc011xcu.1	chr10	38870776	38883600	-	0	N	0	N
1772	Fyn	NM_001122893	14360	uc007evx.2	chr10	39089604	39285180	+	0	N	0	N
1773	Traf3ip2	NM_134000	103213	uc007ewa.1	chr10	39332739	39375113	+	0	N	0	N
1774	AK164126	NoRefSeq	NoLocusLink	uc007ewb.1	chr10	39341219	39451773	-	0	N	0	N
1775	Rev3l	NM_011264	19714	uc007ewd.1	chr10	39451965	39595011	+	0	N	0	N
1776	Sez4	NoRefSeq	19714	uc007ewe.1	chr10	39547515	39562629	+	0	N	0	N
1777	AA474331	NR_033628	213332	uc011xcw.1	chr10	39612565	39619044	-	0	N	0	N
1778	AK016061	NoRefSeq	NoLocusLink	uc007ewg.1	chr10	39619134	39627737	+	0	N	0	N
1779	AK166420	NoRefSeq	NoLocusLink	uc007ewf.1	chr10	39619134	39627289	+	0	N	0	N
1780	2010001E11Rik	NM_001163503	72045	uc007ewh.1	chr10	39640187	39646729	-	0	N	0	N
1781	G630090E17Rik	NM_001173500	100041085	uc007ewi.1	chr10	39666719	39679959	-	0	N	0	N
1782	BC021785	NM_001113388	215928	uc007ewj.1	chr10	39677866	39706452	-	0	N	0	N
1783	AI317395	NM_144821	215929	uc007ewl.2	chr10	39721378	39745074	-	0	N	0	N
1784	Slc16a10	NM_001114332	72472	uc007ewm.2	chr10	39753340	39862060	-	0	N	0	N
1785	Rpf2	NM_023323	67239	uc007ewp.1	chr10	39943051	39966845	-	0	N	0	N
1786	Gtf3c6	NM_026113	67371	uc007ewr.1	chr10	39969008	39977471	-	0	N	0	N
1787	Amd2	NM_007444	11702	uc007ews.2	chr10	40007264	40021992	-	0	N	0	N
1788	Cdk19	NoRefSeq	78334	uc007ewt.2	chr10	40059369	40203624	+	0	N	0	N
1789	AK016752	NoRefSeq	NoLocusLink	uc011xcy.1	chr10	40068313	40069909	-	0	N	0	N
1790	Slc22a16	NM_027572	70840	uc007ewz.1	chr10	40290167	40323938	+	0	N	0	N
1791	Ddo	NM_027442	70503	uc007exb.2	chr10	40349816	40394721	+	0	N	0.0605946	N
1792	DDO	NoRefSeq	70503	uc007exc.2	chr10	40349816	40401653	+	0	N	0.077165	N
1793	9030224M15Rik	NM_177793	327747	uc007exd.1	chr10	40403087	40530889	+	0	N	0	N
1794	Cdc40	NM_027879	71713	uc007exe.2	chr10	40552698	40602949	-	0	N	0	N
1795	Wasf1	NM_031877	83767	uc007exi.2	chr10	40603339	40658375	+	0	N	0	N
1796	Gpr6	NM_199058	140741	uc007exj.1	chr10	40789786	40792091	-	1	Y	1	Y
1797	Fig4	NM_133999	103199	uc007exk.1	chr10	40907977	41023047	-	0	N	0	N
1798	Bif1	NoRefSeq	268294	uc011xda.1	chr10	41170201	41185380	+	0	N	0	N
1799	Zbtb24	NM_153398	268294	uc007exm.1	chr10	41170201	41185380	+	0	N	0	N
1800	Mical1	NM_138315	171580	uc007exn.2	chr10	41196119	41206836	+	0	N	0	N
1801	Smpd2	NM_009213	20598	uc007ext.1	chr10	41206507	41210146	-	0	N	0	N
1802	Ppil6	NM_028430	73075	uc007exu.2	chr10	41210244	41234094	+	0	N	0	N
1803	Cd164	NM_016898	53599	uc007exv.1	chr10	41239305	41250848	+	0	N	0	N
1804	Ccdc162	NM_001177571	75973	uc007exw.2	chr10	41258654	41307559	-	0	N	0	N
1805	AK017620	NoRefSeq	NoLocusLink	uc007exy.1	chr10	41287821	41296282	+	0	N	0	N
1806	Cep57l1	NM_026643	103268	uc011xdd.1	chr10	41438651	41529674	-	0	N	0	N
1807	2410017P07Rik	NoRefSeq	103268	uc011xde.1	chr10	41464545	41529469	-	0	N	0	N
1808	BC048559	NoRefSeq	NoLocusLink	uc007eyd.1	chr10	41466526	41503243	+	0	N	0	N
1809	Sesn1	NM_001162908	140742	uc007eye.2	chr10	41530379	41628242	+	0	N	0	N
1810	Armc2	NM_001034858	213402	uc007eyh.2	chr10	41634796	41738188	-	0	N	0	N
1811	AK006037	NoRefSeq	NoLocusLink	uc007eyj.1	chr10	41738021	41738616	+	0	N	0	N
1812	AK008417	NoRefSeq	NoLocusLink	uc007eyk.1	chr10	41901650	41905282	-	0	N	0	N
1813	Foxo3	NM_019740	56484	uc007eyl.1	chr10	41905591	41996548	-	0	N	0	N
1814	Lace1	NM_145743	215951	uc007eyq.1	chr10	42032390	42198371	-	0	N	0	N
1815	Snx3	NM_017472	54198	uc007eyr.2	chr10	42221859	42255175	+	0	N	0	N
1816	Nr2e1	NM_152229	21907	uc007eyt.1	chr10	42281776	42303394	-	0	N	0	N
1817	Ostm1	NM_172416	14628	uc007eyv.1	chr10	42398722	42422261	+	0	N	0	N
1818	AK035573	NoRefSeq	NoLocusLink	uc007eyw.1	chr10	42460344	42478466	-	0	N	0	N
1819	Sec63	NM_153055	140740	uc007eyx.2	chr10	42481301	42552320	+	0	N	0	N
1820	Scml4	NM_172938	268297	uc007eza.2	chr10	42580317	42680588	+	0	N	0	N
1821	AK145144	NoRefSeq	NoLocusLink	uc007ezc.1	chr10	42582612	42584505	-	0	N	0	N
1822	Sobp	NM_175407	109205	uc007ezf.1	chr10	42722305	42894336	-	0	N	0.465032	N
1823	9030612E09Rik	NM_172419	74530	uc011xdj.1	chr10	42894509	42896368	+	0	N	0	N
1824	Pdss2	NM_001168289	71365	uc011xdk.1	chr10	42941291	43184688	+	0	N	0	N
1825	Bend3	NM_199028	331623	uc011xdl.1	chr10	43198945	43235223	+	0	N	0	N
1826	1700021F05Rik	NM_026411	67851	uc007ezk.1	chr10	43244926	43260800	-	0	N	0	N
1827	Cd24a	NM_009846	12484	uc007ezl.1	chr10	43298974	43304071	+	0	N	0	N
1828	F830002L21Rik	NR_033558	414125	uc007ezm.2	chr10	43313232	43350719	+	1	Y	0	N
1829	Qrsl1	NM_001081054	76563	uc007ezn.1	chr10	43593995	43621542	-	0	N	0	N
1830	Rtn4ip1	NM_130892	170728	uc007ezp.1	chr10	43621612	43667668	+	0	N	0	N
1831	Aim1	NM_172393	11630	uc007ezq.2	chr10	43670112	43724652	-	0	N	0	N
1832	Speer5-ps1	NR_001582	70365	uc007ezs.2	chr10	43890252	43939391	+	0	N	0	N
1833	Atg5	NM_053069	11793	uc007ezt.1	chr10	43988163	44084097	+	0	N	0	N
1834	Mir1929	NR_035450	100316688	uc011xdn.1	chr10	44079481	44079574	+	0	N	0	N
1835	Prdm1	NoRefSeq	12142	uc007ezw.1	chr10	44166522	44248307	-	0	N	0.947338	Y
1836	Prep	NM_011156	19072	uc007ezx.1	chr10	44787019	44878801	+	0	N	0.161263	N
1837	Popdc3	NM_024286	78977	uc007ezy.1	chr10	45009110	45038256	+	0	N	1	Y
1838	Bves	NM_024285	23828	uc007ezz.1	chr10	45055567	45089514	+	0	N	0.955401	Y
1839	Lin28b	NM_001031772	380669	uc007faa.2	chr10	45096424	45190007	-	0.726628	Y	0	N
1840	Hace1	NM_172473	209462	uc007fad.2	chr10	45297634	45432151	+	0.774259	Y	0.833731	Y
1841	Grik2	NM_010349	14806	uc007fag.2	chr10	48819268	49508560	-	0.598527	N	0.229221	N
1842	Ascc3	NM_198007	77987	uc007fak.2	chr10	50312474	50571008	+	0.13541	N	0.0580504	N
1843	Sim1	NM_011376	20464	uc007fal.1	chr10	50615456	50708958	+	0.91444	Y	0.828881	Y
1844	Gp49a	NM_008147	14727	uc007fao.1	chr10	51200484	51206025	+	0	N	0	N
1845	Fam162b	NM_029894	77296	uc007fat.2	chr10	51305255	51310266	-	1	Y	1	Y
1846	Gprc6a	NM_153071	210198	uc007fau.1	chr10	51334628	51351264	-	1	Y	1	Y
1847	Rfx6	NM_001159389	320995	uc011xdr.1	chr10	51397565	51450235	+	1	Y	1	Y
1848	Vgll2	NM_153786	215031	uc007fba.1	chr10	51742491	51748277	+	0	N	1	Y
1849	Ros1	NM_011282	19886	uc007fbb.1	chr10	51765731	51915050	-	0.475827	N	0.799088	Y
1850	Dcbld1	NM_025705	66686	uc007fbd.2	chr10	51953424	52041183	+	0.888798	Y	0.74275	Y
1851	Gopc	NM_053187	94221	uc007fbf.2	chr10	52056829	52101930	-	0	N	0	N
1852	Nepn	NM_025684	66650	uc007fbh.1	chr10	52111413	52124410	+	0	N	0	N
1853	Nus1	NM_030250	52014	uc007fbi.2	chr10	52137352	52159998	+	0	N	0	N
1854	Zfa	NM_009540	22639	uc007fbj.1	chr10	52262123	52265545	-	1	Y	1	Y
1855	Slc35f1	NM_178675	215085	uc007fbk.2	chr10	52410306	52831428	+	0.981003	Y	0.957257	Y
1856	AK005653	NoRefSeq	NoLocusLink	uc007fbl.1	chr10	52997850	52999954	-	1	Y	1	Y
1857	BC048600	NoRefSeq	NoLocusLink	uc007fbm.1	chr10	53000086	53003492	+	1	Y	1	Y
1858	Gm9766	NoRefSeq	NoLocusLink	uc007fbn.1	chr10	53016059	53099657	-	0.453851	N	0.0232183	N
1859	Pln	NM_023129	18821	uc007fbo.2	chr10	53057491	53065805	+	0	N	0	N
1860	Mcm9	NM_027830	71567	uc007fbq.1	chr10	53257129	53350245	-	0.52484	N	0.536965	N
1861	Asf1a	NM_025541	66403	uc007fbr.1	chr10	53316766	53329021	+	0	N	0	N
1862	Fam184a	NM_001081428	75906	uc007fbu.1	chr10	53352951	53470715	-	0.838244	Y	0.804278	Y
1863	Man1a	NM_008548	17155	uc007fbw.1	chr10	53625838	53795602	-	0.566445	N	0.613569	Y
1864	AK138755	NoRefSeq	NoLocusLink	uc007fbz.1	chr10	53795727	53800887	+	0	N	0	N
1865	D630037F22Rik	NM_001033385	544696	uc007fca.1	chr10	55734099	55948495	-	0.895077	Y	0.727164	Y
1866	Msl3l2	NM_001163833	73390	uc007fcb.1	chr10	55826722	55836686	+	1	Y	1	Y
1867	Gja1	NM_010288	14609	uc007fcc.2	chr10	56097078	56110225	+	0	N	0	N
1868	AK146861	NoRefSeq	NoLocusLink	uc007fcj.1	chr10	56151786	56195222	+	0	N	0.189106	N
1869	Hsf2	NM_008297	15500	uc007fck.2	chr10	57206190	57232949	+	0	N	0	N
1870	Serinc1	NM_019760	56442	uc007fcm.2	chr10	57235581	57252335	-	0	N	0	N
1871	AIGP-2	NoRefSeq	56442	uc007fcn.2	chr10	57245030	57252335	-	0	N	0	N
1872	Pkib	NM_008863	18768	uc007fcp.2	chr10	57351786	57460918	+	0.926694	Y	0.954935	Y
1873	Fabp7	NM_021272	12140	uc007fct.1	chr10	57504728	57508256	+	1	Y	1	Y
1874	Smpdl3a	NM_020561	57319	uc007fcu.1	chr10	57514349	57531636	+	1	Y	1	Y
1875	Dux	NM_001081954	664783	uc007fcv.2	chr10	57692726	57695423	-	0	N	0	N
1876	Gm4981	NM_001034869	245263	uc007fcw.1	chr10	57697595	57699408	-	0	N	0	N
1877	Gcc2	NM_027375	70297	uc007fcx.1	chr10	57718273	57768340	+	0	N	0	N
1878	Lims1	NM_026148	110829	uc007fcz.2	chr10	57786213	57887439	+	0	N	0	N
1879	Ranbp2	NM_011240	19386	uc007fdd.1	chr10	57909599	57956902	+	0	N	0	N
1880	Ccdc138	NM_001162956	76138	uc007fdf.2	chr10	57960684	58038992	+	0.638504	Y	0	N
1881	Edar	NM_010100	13608	uc007fdh.2	chr10	58063535	58138444	-	1	Y	0	N
1882	BB019430	NR_033565	103505	uc007fdi.1	chr10	58159492	58167025	+	1	Y	0	N
1883	Sh3rf3	NM_172788	237353	uc007fdk.2	chr10	58276106	58601664	+	0.700336	Y	0	N
1884	Sept10	NM_001024910	103080	uc007fdm.1	chr10	58604374	58684595	-	0	N	0	N
1885	Ankrd57	NM_172939	268301	uc011xed.1	chr10	58684669	58689181	+	0	N	0	N
1886	P4ha1	NM_011030	18451	uc007fdo.2	chr10	58786043	58836052	+	0	N	0	N
1887	Pla2g12b	NM_023530	69836	uc007fdq.1	chr10	58866432	58884724	+	0	N	0	N
1888	Oit3	NM_010959	18302	uc007fdr.1	chr10	58885707	58904527	-	0	N	0	N
1889	Ccdc109a	NM_001033259	215999	uc007fdt.2	chr10	58911180	59079440	-	0	N	0	N
1890	Cbara1	NM_144822	216001	uc007fdx.1	chr10	59165382	59326870	+	0	N	0	N
1891	Dnajb12	NM_019965	56709	uc007fea.1	chr10	59342338	59360764	+	0	N	0	N
1892	mDj10	NoRefSeq	56709	uc011xef.1	chr10	59342338	59360764	+	0	N	0	N
1893	AK046160	NoRefSeq	NoLocusLink	uc007fed.1	chr10	59356631	59360464	-	0	N	0	N
1894	Ddit4	NM_029083	74747	uc007fee.1	chr10	59412422	59414518	-	0	N	0	N
1895	Anapc16	NM_025514	52717	uc007fef.1	chr10	59450656	59465860	-	0	N	0	N
1896	Ascc1	NM_026937	69090	uc007feh.2	chr10	59465552	59562738	+	0	N	0	N
1897	Spock2	NM_052994	94214	uc007fel.1	chr10	59569004	59596661	+	0	N	0	N
1898	Chst3	NM_016803	53374	uc011xeg.1	chr10	59644275	59682008	-	0	N	0	N
1899	Psap	NM_011179	19156	uc007fen.2	chr10	59740375	59765348	+	0	N	0	N
1900	Cdh23	NM_023370	22295	uc007fev.1	chr10	59766021	60159238	-	0	N	0	N
1901	4632428N05Rik	NM_001159572	74048	uc007fey.1	chr10	59812070	59893042	+	0	N	0	N
1902	LOC100302688	NM_001164374	100302688	uc011xej.1	chr10	59862473	59866306	+	0	N	0	N
1903	Slc29a3	NM_023596	71279	uc007ffb.1	chr10	60174819	60215530	-	0	N	0	N
1904	Ent3	NoRefSeq	71279	uc011xen.1	chr10	60177368	60183771	-	0	N	0	N
1905	Unc5b	NM_029770	107449	uc007ffe.1	chr10	60225342	60294329	-	0	N	0	N
1906	Pldi	NR_033616	73616	uc007ffg.1	chr10	60390973	60400880	-	0	N	0	N
1907	AK158810	NoRefSeq	NoLocusLink	uc007ffh.1	chr10	60394738	60403690	+	0	N	0	N
1908	AK029795	NoRefSeq	NoLocusLink	uc007ffi.1	chr10	60494050	60500828	+	0	N	0	N
1909	Pcbd1	NM_025273	13180	uc007ffj.2	chr10	60552090	60557077	+	0	N	0	N
1910	mKIAA1252	NoRefSeq	20397	uc011xep.1	chr10	60561389	60610413	-	0	N	0	N
1911	Sgpl1	NM_009163	20397	uc007ffk.2	chr10	60561389	60610413	-	0	N	0	N
1912	Tbata	NM_001017433	65971	uc007ffn.2	chr10	60634711	60651589	+	0	N	0	N
1913	Spatial	NoRefSeq	65971	uc007fft.1	chr10	60638478	60651589	+	0	N	0	N
1914	Adamts14	NM_001081127	237360	uc007ffu.1	chr10	60659859	60736186	-	0	N	0	N
1915	Prf1	NM_011073	18646	uc007ffv.2	chr10	60760583	60767011	+	0	N	0	N
1916	X99384	NM_013753	27355	uc007ffx.2	chr10	60782404	60846271	-	0	N	0	N
1917	Nodal	NM_013611	18119	uc007ffy.2	chr10	60880719	60888085	+	0	N	0	N
1918	DQ716436	NoRefSeq	NoLocusLink	uc007ffz.2	chr10	60892008	60893694	-	0	N	0	N
1919	Eif4ebp2	NM_010124	13688	uc007fga.1	chr10	60895244	60915417	-	0	N	0	N
1920	AK085995	NoRefSeq	NoLocusLink	uc007fgb.1	chr10	60937421	60939429	-	0	N	0	N
1921	Lrrc20	NM_153542	216011	uc007fgc.1	chr10	60938580	61044976	+	0	N	0	N
1922	Npffr1	NM_001177511	237362	uc007fgd.2	chr10	61058231	61089133	+	0	N	0	N
1923	Ppa1	NM_026438	67895	uc007fge.1	chr10	61111368	61136913	+	0	N	0	N
1924	AK006239	NoRefSeq	NoLocusLink	uc007fgf.1	chr10	61137536	61143003	-	0	N	0	N
1925	Sar1a	NM_009120	20224	uc007fgg.1	chr10	61143068	61156045	+	0	N	0	N
1926	Tysnd1	NM_027912	71767	uc007fgh.2	chr10	61158261	61165521	+	0	N	0	N
1927	Aifm2	NM_178058	71361	uc007fgk.2	chr10	61178010	61202008	+	0	N	0	N
1928	Col13a1	NM_007731	12817	uc007fgn.1	chr10	61301245	61441856	-	0	N	0	N
1929	2010107G23Rik	NM_027251	69894	uc007fgs.1	chr10	61570403	61573761	-	0	N	0	N
1930	Neurog3	NM_009719	11925	uc007fgu.1	chr10	61595837	61597511	+	0	N	0	N
1931	Tspan15	NM_197996	70423	uc007fgv.1	chr10	61648143	61693966	-	0	N	0	N
1932	Tacr2	NM_009314	21337	uc007fgx.2	chr10	61715185	61728738	+	0	N	0	N
1933	Hk1	NM_010438	15275	uc007fgz.2	chr10	61731602	61842656	-	0	N	0	N
1934	AK008969	NoRefSeq	NoLocusLink	uc007fhb.1	chr10	61803003	61812599	+	0	N	0	N
1935	Hkdc1	NM_145419	216019	uc007fhc.1	chr10	61845884	61885205	-	0	N	0	N
1936	Supv3l1	NM_181423	338359	uc007fhd.1	chr10	61892125	61912441	-	0	N	0	N
1937	4930507D05Rik	NR_027926	74706	uc007fhe.2	chr10	61911907	61914101	+	0	N	0	N
1938	Vps26a	NM_133672	30930	uc007fhg.2	chr10	61917590	61949553	-	0	N	0	N
1939	Srgn	NM_011157	19073	uc007fhi.1	chr10	61957175	61970503	-	0	N	0	N
1940	2510003E04Rik	NM_028197	72320	uc007fhj.1	chr10	62001373	62041205	-	0	N	0	N
1941	Kbp	NoRefSeq	72320	uc011xfd.1	chr10	62021217	62028869	-	0	N	0	N
1942	Ddx21	NM_019553	56200	uc007fhn.1	chr10	62042994	62065046	-	0	N	0	N
1943	Ddx50	NM_053183	94213	uc007fhp.1	chr10	62078770	62113946	-	0	N	0	N
1944	Stox1	NM_001033260	216021	uc011xfe.1	chr10	62122169	62188847	-	0	N	0	N
1945	DQ696405	NoRefSeq	NoLocusLink	uc007fhs.1	chr10	62126009	62126047	+	0	N	0	N
1946	DQ566004	NoRefSeq	NoLocusLink	uc007fht.1	chr10	62126217	62126247	+	0	N	0	N
1947	DQ563500	NoRefSeq	NoLocusLink	uc007fhu.1	chr10	62126293	62126326	+	0	N	0	N
1948	DQ725779	NoRefSeq	NoLocusLink	uc007fhv.1	chr10	62126337	62126366	+	0	N	0	N
1949	DQ714420	NoRefSeq	NoLocusLink	uc007fhw.1	chr10	62126537	62126602	+	0	N	0	N
1950	DQ725860	NoRefSeq	NoLocusLink	uc007fhx.1	chr10	62126605	62126636	+	0	N	0	N
1951	DQ554303	NoRefSeq	NoLocusLink	uc007fhy.1	chr10	62127192	62127225	+	0	N	0	N
1952	DQ707295	NoRefSeq	NoLocusLink	uc007fhz.1	chr10	62127232	62127260	+	0	N	0	N
1953	DQ720901	NoRefSeq	NoLocusLink	uc007fia.1	chr10	62127431	62127499	+	0	N	0	N
1954	DQ563224	NoRefSeq	NoLocusLink	uc007fib.1	chr10	62127512	62127543	+	0	N	0	N
1955	DQ707327	NoRefSeq	NoLocusLink	uc007fic.1	chr10	62127998	62128047	+	0	N	0	N
1956	DQ686744	NoRefSeq	NoLocusLink	uc007fid.1	chr10	62128233	62128267	+	0	N	0	N
1957	DQ724322	NoRefSeq	NoLocusLink	uc007fie.1	chr10	62128331	62128368	+	0	N	0	N
1958	DQ564056	NoRefSeq	NoLocusLink	uc007fif.1	chr10	62129121	62129149	+	0	N	0	N
1959	DQ693348	NoRefSeq	NoLocusLink	uc007fig.1	chr10	62141569	62141601	+	0	N	0	N
1960	DQ705200	NoRefSeq	NoLocusLink	uc007fih.1	chr10	62143188	62143219	+	0	N	0	N
1961	DQ564081	NoRefSeq	NoLocusLink	uc007fii.1	chr10	62143412	62143451	+	0	N	0	N
1962	DQ724625	NoRefSeq	NoLocusLink	uc007fij.1	chr10	62143453	62143486	+	0	N	0	N
1963	DQ548180	NoRefSeq	NoLocusLink	uc007fik.1	chr10	62143618	62143652	+	0	N	0	N
1964	DQ698761	NoRefSeq	NoLocusLink	uc007fil.1	chr10	62143671	62143705	+	0	N	0	N
1965	DQ546448	NoRefSeq	NoLocusLink	uc007fim.1	chr10	62145093	62145124	+	0	N	0	N
1966	DQ569461	NoRefSeq	NoLocusLink	uc007fin.1	chr10	62146666	62146727	+	0	N	0	N
1967	DQ542393	NoRefSeq	NoLocusLink	uc007fio.1	chr10	62146933	62146964	+	0	N	0	N
1968	DQ689332	NoRefSeq	NoLocusLink	uc007fip.1	chr10	62147131	62147161	+	0	N	0	N
1969	DQ551367	NoRefSeq	NoLocusLink	uc007fiq.1	chr10	62147569	62147609	+	0	N	0	N
1970	DQ685809	NoRefSeq	NoLocusLink	uc007fir.1	chr10	62147922	62147952	+	0	N	0	N
1971	DQ558102	NoRefSeq	NoLocusLink	uc007fis.1	chr10	62148140	62148173	+	0	N	0	N
1972	DQ723845	NoRefSeq	NoLocusLink	uc007fit.1	chr10	62148423	62148458	+	0	N	0	N
1973	DQ557960	NoRefSeq	NoLocusLink	uc007fiu.1	chr10	62149297	62149327	+	0	N	0	N
1974	DQ703878	NoRefSeq	NoLocusLink	uc007fiv.1	chr10	62149869	62149917	+	0	N	0	N
1975	DQ694857	NoRefSeq	NoLocusLink	uc007fiw.1	chr10	62149956	62149988	+	0	N	0	N
1976	DQ710791	NoRefSeq	NoLocusLink	uc007fix.1	chr10	62150578	62150614	+	0	N	0	N
1977	DQ546218	NoRefSeq	NoLocusLink	uc007fiy.1	chr10	62150750	62150779	+	0	N	0	N
1978	DQ707675	NoRefSeq	NoLocusLink	uc007fiz.1	chr10	62150937	62150966	+	0	N	0	N
1979	Ccar1	NM_026201	67500	uc007fja.2	chr10	62206675	62255116	-	0	N	0	N
1980	Tet1	NM_027384	52463	uc007fje.2	chr10	62267317	62342762	-	0	N	0	N
1981	Slc25a16	NM_175194	73132	uc007fjh.1	chr10	62383380	62409242	+	0	N	0	N
1982	Dna2	NM_177372	327762	uc007fjj.2	chr10	62409776	62436936	+	0	N	0	N
1983	mKIAA0083	NoRefSeq	327762	uc011xfh.1	chr10	62409776	62434738	+	0	N	0	N
1984	Rufy2	NM_027425	70432	uc007fjn.1	chr10	62442970	62481490	+	0	N	0	N
1985	Hnrnph3	NM_001079824	432467	uc007fjo.1	chr10	62477411	62486597	-	0	N	0	N
1986	AK156477	NoRefSeq	432467	uc007fjq.2	chr10	62485292	62486356	-	0	N	0	N
1987	Pbld2	NM_026085	67307	uc007fjr.1	chr10	62487259	62521560	+	0	N	0	N
1988	Pbld	NoRefSeq	68371	uc007fjs.1	chr10	62523460	62526876	+	0	N	0	N
1989	Pbld1	NM_026701	68371	uc007fju.1	chr10	62524305	62540284	+	0	N	0	N
1990	Atoh7	NM_016864	53404	uc007fjv.1	chr10	62562903	62563353	+	0	N	0	N
1991	AK005214	NoRefSeq	53404	uc007fjw.1	chr10	62563111	62563726	+	0	N	0	N
1992	mKIAA4170	NoRefSeq	68802	uc007fjx.2	chr10	62578542	62585432	-	0	N	0	N
1993	Mypn	NM_182992	68802	uc007fjy.2	chr10	62578542	62666700	-	0	N	0	N
1994	AK018967	NoRefSeq	NoLocusLink	uc007fjz.1	chr10	62705821	62706896	-	0	N	0	N
1995	Herc4	NM_026101	67345	uc007fkc.2	chr10	62706544	62780629	+	0	N	0	N
1996	Sirt1	NM_019812	93759	uc007fke.2	chr10	62781752	62801783	-	0	N	0	N
1997	Dnajc12	NM_013888	30045	uc011xfm.1	chr10	62845190	62871588	+	0	N	0	N
1998	Ctnna3	NM_177612	216033	uc007fkh.2	chr10	62892845	64466415	+	0.756506	Y	0.83785	Y
[truncated: 27,237 more rows]

## Sheet: gene expression
Table S4. Comparisons of myoblast and MEF gene expression states. Two different subsets of genes have expression profiles in myoblasts and MEFs, therefore the total number of expressed and silent genes in each type of genomic regions differs between the two cell types.
Genomic regions	Cell type	Expressed gene No.	Silent gene No.	Expressed genes (%)
common sLADs	MB	561	4065	0.121271
	MEF	415	3294	0.11189
MB sLADs only	MB	336	1032	0.245614
	MEF	362	848	0.299174
MEF sLADs only	MB	281	721	0.280439
	MEF	114	762	0.130137
